# Supplementary material for: Two new genera and eight new species of jumping spiders (Araneae, Salticidae) from Xishuangbanna, Yunnan, China
Source: Zookeys. 2020 Jul 23;952:95–128. doi: 10.3897/zookeys.952.51849 (PMC7394778; doi:10.3897/zookeys.952.51849)
Supplement: XML Treatment for Colyttus yiwui [file zookeys.952.51849-treatment2.xml]

<!DOCTYPE tp:taxon-treatment
  PUBLIC "-//TaxonX//DTD Taxonomic Treatment Publishing DTD v0 20100105//EN" "tax-treatment-NSO.dtd">
<tp:taxon-treatment xmlns:tp="http://www.plazi.org/taxpub"><tp:treatment-meta><kwd-group><label>Taxon classification</label><kwd><named-content xmlns:xlink="http://www.w3.org/1999/xlink" content-type="kingdom">Animalia</named-content></kwd><kwd><named-content xmlns:xlink="http://www.w3.org/1999/xlink" content-type="order">Araneae</named-content></kwd><kwd><named-content xmlns:xlink="http://www.w3.org/1999/xlink" content-type="family">Salticidae</named-content></kwd></kwd-group><mixed-citation publication-type="journal"><person-group><name><surname>Lin</surname><given-names>Yejie</given-names></name><name><surname>Li</surname><given-names>Shuqiang</given-names></name></person-group><article-title>Two new genera and eight new species of jumping spiders (<tp:taxon-name><tp:taxon-name-part taxon-name-part-type="order">Araneae</tp:taxon-name-part></tp:taxon-name>, <tp:taxon-name><tp:taxon-name-part taxon-name-part-type="family">Salticidae</tp:taxon-name-part></tp:taxon-name>) from Xishuangbanna, Yunnan, China</article-title><source>Zookeys</source><day>23</day><month>7</month><year>2020</year><volume>952</volume><fpage>95</fpage><lpage>128</lpage><pub-id pub-id-type="doi">10.3897/zookeys.952.51849</pub-id></mixed-citation></tp:treatment-meta><tp:nomenclature><tp:taxon-name><object-id xmlns:xlink="http://www.w3.org/1999/xlink" content-type="arpha" xlink:type="simple">8CECB201-CE0C-5225-83C3-8E1F416C0A1B</object-id>
              <tp:taxon-name-part taxon-name-part-type="genus" reg="Colyttus">Colyttus</tp:taxon-name-part>
              <tp:taxon-name-part taxon-name-part-type="species" reg="yiwui">yiwui</tp:taxon-name-part>
              <object-id xmlns:xlink="http://www.w3.org/1999/xlink" content-type="zoobank" xlink:type="simple">http://zoobank.org/022B0848-4F66-4B45-83D1-17E9AFDD2316</object-id>
            </tp:taxon-name><tp:taxon-status xmlns:xlink="http://www.w3.org/1999/xlink" xlink:type="simple">sp. nov.</tp:taxon-status><xref ref-type="fig" rid="F1">Figures 1</xref><xref ref-type="fig" rid="F2">, 2</xref></tp:nomenclature><tp:treatment-sec sec-type="type material" id="SECID0EVDAE"><title>Type material.</title><p><bold><italic>Holotype</italic></bold> ♂(<named-content xmlns:xlink="http://www.w3.org/1999/xlink" content-type="dwc:institutional_code" xlink:type="simple">IZCAS</named-content>-Ar40379), China: Yunnan: Xishuangbanna, Mengla County, Menglun Township, <abbrev xmlns:xlink="http://www.w3.org/1999/xlink" content-type="institution" xlink:title="Xishuangbanna Tropical Botanical Garden" id="ABBRID0EFEAE" xlink:type="simple">XTBG</abbrev>, Leprosy Village, <named-content xmlns:xlink="http://www.w3.org/1999/xlink" content-type="dwc:verbatimCoordinates" xlink:type="simple"><named-content content-type="geo-json" specific-use="{&#34;type&#34;:&#34;Point&#34;,&#34;coordinates&#34;:[101.288300,21.893200]}" id="NCID0ENEAE" xlink:type="simple">21.8932N, 101.2883E</named-content></named-content>, elevation ca 550 m, 27.IX.2017, Zhigang Chen leg. <bold><italic>Paratypes</italic></bold> 7♂3♀(<named-content xmlns:xlink="http://www.w3.org/1999/xlink" content-type="dwc:institutional_code" xlink:type="simple">IZCAS</named-content>-Ar40380–Ar40389), same data as holotype.</p><fig id="F1" position="float" orientation="portrait"><object-id xmlns:xlink="http://www.w3.org/1999/xlink" content-type="doi" xlink:type="simple">10.3897/zookeys.952.51849.figure1</object-id><object-id xmlns:xlink="http://www.w3.org/1999/xlink" content-type="arpha" xlink:type="simple">06065B4A-EBDE-5D95-A137-C4A60EDF368B</object-id><label>Figure 1.</label><caption><p>Palp of <italic><tp:taxon-name><tp:taxon-name-part taxon-name-part-type="genus" reg="Colyttus">Colyttus</tp:taxon-name-part> <tp:taxon-name-part taxon-name-part-type="species" reg="yiwui">yiwui</tp:taxon-name-part></tp:taxon-name></italic> sp. nov., male holotype. <bold>A</bold> prolateral <bold>B</bold> ventral <bold>C</bold> retrolateral.</p></caption><graphic xmlns:xlink="http://www.w3.org/1999/xlink" xlink:href="zookeys-952-095-g001.jpg" position="float" orientation="portrait" xlink:type="simple" id="oo_435129.jpg"><uri content-type="original_file" xlink:type="simple">https://binary.pensoft.net/fig/435129</uri></graphic></fig></tp:treatment-sec><tp:treatment-sec sec-type="etymology" id="SECID0EYFAE"><title>Etymology.</title><p>This species is named after Mr. Yiwu Zhu, who has helped us greatly with this research; noun (name) in genitive case.</p></tp:treatment-sec><tp:treatment-sec sec-type="diagnosis" id="SECID0E4FAE"><title>Diagnosis.</title><p>The males of <italic><tp:taxon-name><tp:taxon-name-part taxon-name-part-type="genus" reg="Colyttus">Colyttus</tp:taxon-name-part> <tp:taxon-name-part taxon-name-part-type="species" reg="yiwui">yiwui</tp:taxon-name-part></tp:taxon-name></italic> sp. nov. are similar to <italic><tp:taxon-name><tp:taxon-name-part taxon-name-part-type="genus" reg="Colyttus">C.</tp:taxon-name-part> <tp:taxon-name-part taxon-name-part-type="species" reg="proszynskii">proszynskii</tp:taxon-name-part></tp:taxon-name></italic> Caleb, Chatterjee, Tyagi, Kundu &amp; Kumar, 2018 by having a similarly-shaped embolus. However, <italic><tp:taxon-name><tp:taxon-name-part taxon-name-part-type="genus" reg="Colyttus">C.</tp:taxon-name-part> <tp:taxon-name-part taxon-name-part-type="species" reg="zhui">zhui</tp:taxon-name-part></tp:taxon-name></italic> sp. nov. can be distinguished by the well-developed tegular lobe (vs. less well-developed in <italic><tp:taxon-name><tp:taxon-name-part taxon-name-part-type="genus" reg="Colyttus">C.</tp:taxon-name-part> <tp:taxon-name-part taxon-name-part-type="species" reg="proszynskii">proszynskii</tp:taxon-name-part></tp:taxon-name></italic>), the ratio of the length of the embolus to the width of the embolic disc 1:1 (vs. 2:1 in <italic><tp:taxon-name><tp:taxon-name-part taxon-name-part-type="genus" reg="Colyttus">C.</tp:taxon-name-part> <tp:taxon-name-part taxon-name-part-type="species" reg="proszynskii">proszynskii</tp:taxon-name-part></tp:taxon-name></italic>), the curved embolic tip (vs. straight in <italic><tp:taxon-name><tp:taxon-name-part taxon-name-part-type="genus" reg="Colyttus">C.</tp:taxon-name-part> <tp:taxon-name-part taxon-name-part-type="species" reg="proszynskii">proszynskii</tp:taxon-name-part></tp:taxon-name></italic>) and the blunt lamella of the embolus (vs. pointed in <italic><tp:taxon-name><tp:taxon-name-part taxon-name-part-type="genus" reg="Colyttus">C.</tp:taxon-name-part> <tp:taxon-name-part taxon-name-part-type="species" reg="proszynskii">proszynskii</tp:taxon-name-part></tp:taxon-name></italic>).</p></tp:treatment-sec><tp:treatment-sec sec-type="description" id="SECID0EQIAE"><title>Description.</title><p><bold>Male</bold> (Figs <xref ref-type="fig" rid="F1">1</xref>, <xref ref-type="fig" rid="F2">2C, E, G</xref>). Total length 6.76. Carapace 3.36 long, 2.72 wide. Abdomen 3.40 long, 1.85 wide. Clypeus 0.05 high. Eye sizes and inter-distances: <abbrev xmlns:xlink="http://www.w3.org/1999/xlink" xlink:title="anterior median eye" id="ABBRID0EAJAE" xlink:type="simple">AME</abbrev> 0.67, <abbrev xmlns:xlink="http://www.w3.org/1999/xlink" xlink:title="anterior lateral eye" id="ABBRID0EEJAE" xlink:type="simple">ALE</abbrev> 0.45, <abbrev xmlns:xlink="http://www.w3.org/1999/xlink" xlink:title="posterior lateral eye" id="ABBRID0EIJAE" xlink:type="simple">PLE</abbrev> 0.43, <abbrev xmlns:xlink="http://www.w3.org/1999/xlink" xlink:title="anterior eye row width" id="ABBRID0EMJAE" xlink:type="simple">AERW</abbrev> 2.21, <abbrev xmlns:xlink="http://www.w3.org/1999/xlink" xlink:title="posterior eye row width" id="ABBRID0EQJAE" xlink:type="simple">PERW</abbrev> 2.12, <abbrev xmlns:xlink="http://www.w3.org/1999/xlink" xlink:title="eye field length" id="ABBRID0EUJAE" xlink:type="simple">EFL</abbrev> 1.44. Legs: I 6.93 (2.45 + 2.66 + 1.22 + 0.60), II 5.55 (1.63 + 2.15 + 1.22 + 0.55), III 5.81 (1.80 + 1.95 + 1.46 + 0.60), IV 6.04 (1.90 + 2.05 + 1.49 + 0.60). Carapace yellow-brown with black edge, eye region dark brown, with black rings around eyes. Fovea longitudinal, situated between PLEs. Clypeus black, covered with white setae. Chelicerae dark brown with two promarginal teeth and one retromarginal fissident tooth with two cusps. Endites, labium and sternum brown. Leg I black, other legs pale yellow except femora with black pattern. Abdomen elongated oval, dorsum with two pairs of muscle depressions medially, irregular yellow stripe across entire surface and bifurcated posteriorly, covered with brown setae and sparse, long setae; venter brown. Spinnerets brown.</p><p>Palp (Fig. <xref ref-type="fig" rid="F1">1A–C</xref>): Tibia stocky, slightly wider than long, with relatively long <abbrev xmlns:xlink="http://www.w3.org/1999/xlink" xlink:title="retrolateral tibial apophysis" id="ABBRID0E5JAE" xlink:type="simple">RTA</abbrev>; cymbium longer than wide; bulb approximately as long as wide; lamella of embolus blunt, embolus long, connected to embolic disc, embolic tip curved.</p><p><bold>Female</bold> (Fig. <xref ref-type="fig" rid="F2">2A, B, D, F, H</xref>). Total length 4.82. Carapace 2.04 long, 1.63 wide. Abdomen 2.78 long, 1.61 wide. Clypeus 0.12 high. Eye sizes and inter-distances: <abbrev xmlns:xlink="http://www.w3.org/1999/xlink" xlink:title="anterior median eye" id="ABBRID0EKKAE" xlink:type="simple">AME</abbrev> 0.47, <abbrev xmlns:xlink="http://www.w3.org/1999/xlink" xlink:title="anterior lateral eye" id="ABBRID0EOKAE" xlink:type="simple">ALE</abbrev> 0.28, <abbrev xmlns:xlink="http://www.w3.org/1999/xlink" xlink:title="posterior lateral eye" id="ABBRID0ESKAE" xlink:type="simple">PLE</abbrev> 0.27, <abbrev xmlns:xlink="http://www.w3.org/1999/xlink" xlink:title="anterior eye row width" id="ABBRID0EWKAE" xlink:type="simple">AERW</abbrev> 2.38, <abbrev xmlns:xlink="http://www.w3.org/1999/xlink" xlink:title="posterior eye row width" id="ABBRID0E1KAE" xlink:type="simple">PERW</abbrev> 2.28, <abbrev xmlns:xlink="http://www.w3.org/1999/xlink" xlink:title="eye field length" id="ABBRID0E5KAE" xlink:type="simple">EFL</abbrev> 1.69. Legs: I 6.16 (1.96 + 2.43 + 1.16 + 0.61), II 5.00 (1.53 + 1.96 + 1.01 + 0.50), III 5.10 (1.59 + 1.66 + 1.31 + 0.54), IV 5.71 (1.66 + 1.98 + 1.53 + 0.54). Habitus similar to that of male except paler.</p><p>Epigyne (Fig. <xref ref-type="fig" rid="F2">2A, B</xref>) as long as wide, windows large, separated by median septum; copulatory openings on each side of septum located posteriorly; copulatory ducts indistinct, primary spermathecae smaller than secondary spermathecae, overall U-shaped; fertilization ducts originating from the anterior entolatetal edge of secondary spermathecae, extending almost transversely.</p></tp:treatment-sec><tp:treatment-sec sec-type="distribution" id="SECID0EILAE"><title>Distribution.</title><p>Known only from the type locality in Yunnan, China.</p><fig id="F2" position="float" orientation="portrait"><object-id xmlns:xlink="http://www.w3.org/1999/xlink" content-type="doi" xlink:type="simple">10.3897/zookeys.952.51849.figure2</object-id><object-id xmlns:xlink="http://www.w3.org/1999/xlink" content-type="arpha" xlink:type="simple">F4534F94-39D7-5AA2-92AB-7641C2CB0D3D</object-id><label>Figure 2.</label><caption><p><italic><tp:taxon-name><tp:taxon-name-part taxon-name-part-type="genus" reg="Colyttus">Colyttus</tp:taxon-name-part> <tp:taxon-name-part taxon-name-part-type="species" reg="yiwui">yiwui</tp:taxon-name-part></tp:taxon-name></italic> sp. nov., female paratype and male holotype. <bold>A</bold> epigyne, ventral <bold>B</bold> vulva, dorsal <bold>C</bold> male holotype habitus, dorsal <bold>D</bold> female paratype habitus, dorsal <bold>E</bold> holotype habitus, ventral <bold>F</bold> frontal view of female paratype. <bold>G</bold> dorsal view of chelicerae, male holotype <bold>H</bold> dorsal view of chelicerae, female paratype.</p></caption><graphic xmlns:xlink="http://www.w3.org/1999/xlink" xlink:href="zookeys-952-095-g002.jpg" position="float" orientation="portrait" xlink:type="simple" id="oo_435130.jpg"><uri content-type="original_file" xlink:type="simple">https://binary.pensoft.net/fig/435130</uri></graphic></fig></tp:treatment-sec></tp:taxon-treatment>
