# Supplementary material for: Two new genera and eight new species of jumping spiders (Araneae, Salticidae) from Xishuangbanna, Yunnan, China
Source: Zookeys. 2020 Jul 23;952:95–128. doi: 10.3897/zookeys.952.51849 (PMC7394778; doi:10.3897/zookeys.952.51849)
Supplement: XML Treatment for Dendroicius hotaruae [file zookeys.952.51849-treatment4.xml]

<!DOCTYPE tp:taxon-treatment
  PUBLIC "-//TaxonX//DTD Taxonomic Treatment Publishing DTD v0 20100105//EN" "tax-treatment-NSO.dtd">
<tp:taxon-treatment xmlns:tp="http://www.plazi.org/taxpub"><tp:treatment-meta><kwd-group><label>Taxon classification</label><kwd><named-content xmlns:xlink="http://www.w3.org/1999/xlink" content-type="kingdom">Animalia</named-content></kwd><kwd><named-content xmlns:xlink="http://www.w3.org/1999/xlink" content-type="order">Araneae</named-content></kwd><kwd><named-content xmlns:xlink="http://www.w3.org/1999/xlink" content-type="family">Salticidae</named-content></kwd></kwd-group><mixed-citation publication-type="journal"><person-group><name><surname>Lin</surname><given-names>Yejie</given-names></name><name><surname>Li</surname><given-names>Shuqiang</given-names></name></person-group><article-title>Two new genera and eight new species of jumping spiders (<tp:taxon-name><tp:taxon-name-part taxon-name-part-type="order">Araneae</tp:taxon-name-part></tp:taxon-name>, <tp:taxon-name><tp:taxon-name-part taxon-name-part-type="family">Salticidae</tp:taxon-name-part></tp:taxon-name>) from Xishuangbanna, Yunnan, China</article-title><source>Zookeys</source><day>23</day><month>7</month><year>2020</year><volume>952</volume><fpage>95</fpage><lpage>128</lpage><pub-id pub-id-type="doi">10.3897/zookeys.952.51849</pub-id></mixed-citation></tp:treatment-meta><tp:nomenclature><tp:taxon-name><object-id xmlns:xlink="http://www.w3.org/1999/xlink" content-type="arpha" xlink:type="simple">B490339D-AA0F-5AAE-B24B-46011D893D4B</object-id>
              <tp:taxon-name-part taxon-name-part-type="genus" reg="Dendroicius">Dendroicius</tp:taxon-name-part>
              <tp:taxon-name-part taxon-name-part-type="species" reg="hotaruae">hotaruae</tp:taxon-name-part>
              <object-id xmlns:xlink="http://www.w3.org/1999/xlink" content-type="zoobank" xlink:type="simple">http://zoobank.org/72556AE0-B460-402A-99B9-BA4795328B5E</object-id>
            </tp:taxon-name><tp:taxon-status xmlns:xlink="http://www.w3.org/1999/xlink" xlink:type="simple">sp. nov.</tp:taxon-status><xref ref-type="fig" rid="F3">Figures 3</xref><xref ref-type="fig" rid="F4">, 4</xref></tp:nomenclature><tp:treatment-sec sec-type="type material" id="SECID0ETRAE"><title>Type material.</title><p><bold><italic>Holotype</italic></bold> ♂(<named-content xmlns:xlink="http://www.w3.org/1999/xlink" content-type="dwc:institutional_code" xlink:type="simple">IZCAS</named-content>-Ar40390), China: Yunnan: Xishuangbanna, Mengla County, Menglun Township, <abbrev xmlns:xlink="http://www.w3.org/1999/xlink" content-type="institution" xlink:title="Xishuangbanna Tropical Botanical Garden" id="ABBRID0EDSAE" xlink:type="simple">XTBG</abbrev>, Leprosy Village, <named-content xmlns:xlink="http://www.w3.org/1999/xlink" content-type="dwc:verbatimCoordinates" xlink:type="simple"><named-content content-type="geo-json" specific-use="{&#34;type&#34;:&#34;Point&#34;,&#34;coordinates&#34;:[101.268300,21.898600]}" id="NCID0ELSAE" xlink:type="simple">21.8986N, 101.2683E</named-content></named-content>, elevation ca 550 m, 27.IX.2017, Zilong Bai leg. <bold><italic>Paratypes</italic></bold> 1♂4♀(<named-content xmlns:xlink="http://www.w3.org/1999/xlink" content-type="dwc:institutional_code" xlink:type="simple">IZCAS</named-content>-Ar40391–Ar40395), same data as holotype.</p></tp:treatment-sec><tp:treatment-sec sec-type="etymology" id="SECID0EYSAE"><title>Etymology.</title><p>The species is named after Ms. Hotaru Amamiya, who helped us greatly with this research; noun (name) in genitive case.</p></tp:treatment-sec><tp:treatment-sec sec-type="diagnosis" id="SECID0E4SAE"><title>Diagnosis.</title><p>Same as for the genus.</p></tp:treatment-sec><tp:treatment-sec sec-type="description" id="SECID0ECTAE"><title>Description.</title><p><bold>Male</bold> (Figs <xref ref-type="fig" rid="F3">3</xref>, <xref ref-type="fig" rid="F4">4C, D, G</xref>). Total length 3.24. Carapace 1.58 long, 1.03 wide. Abdomen 1.88 long, 1.03 wide. Clypeus 0.03 high. Eye sizes and inter-distances: <abbrev xmlns:xlink="http://www.w3.org/1999/xlink" xlink:title="anterior median eye" id="ABBRID0ESTAE" xlink:type="simple">AME</abbrev> 0.32, <abbrev xmlns:xlink="http://www.w3.org/1999/xlink" xlink:title="anterior lateral eye" id="ABBRID0EWTAE" xlink:type="simple">ALE</abbrev> 0.16, <abbrev xmlns:xlink="http://www.w3.org/1999/xlink" xlink:title="posterior lateral eye" id="ABBRID0E1TAE" xlink:type="simple">PLE</abbrev> 0.16, <abbrev xmlns:xlink="http://www.w3.org/1999/xlink" xlink:title="anterior eye row width" id="ABBRID0E5TAE" xlink:type="simple">AERW</abbrev> 0.85, <abbrev xmlns:xlink="http://www.w3.org/1999/xlink" xlink:title="posterior eye row width" id="ABBRID0ECUAE" xlink:type="simple">PERW</abbrev> 0.94, <abbrev xmlns:xlink="http://www.w3.org/1999/xlink" xlink:title="eye field length" id="ABBRID0EGUAE" xlink:type="simple">EFL</abbrev> 0.56. Legs: I 2.54 (0.82 + 1.09 + 0.33 + 0.30), II 1.89 (0.59 + 0.71 + 0.36 + 0.23), III 1.86 (0.57 + 0.61 + 0.41 + 0.27), IV 2.46 (0.77 + 0.90 + 0.48 + 0.31). Carapace dark brown, darker in eye field, almost square, covered with black setae, edge with white setal stripe originating medially, thoracic part sloping acutely. Fovea indistinct. Clypeus black, anterior margin with long setae. Chelicerae black, with one retromarginal fissident tooth with two cusps and one retromarginal tooth. Endites brown. Labium brown. Sternum colored as endites, covered with sparse setae. Leg I black, others yellow. Abdomen elongated oval, dorsum pale brown with one pair of stripes of dense white setae, darker around stripes; venter pale yellow.</p><fig id="F3" position="float" orientation="portrait"><object-id xmlns:xlink="http://www.w3.org/1999/xlink" content-type="doi" xlink:type="simple">10.3897/zookeys.952.51849.figure3</object-id><object-id xmlns:xlink="http://www.w3.org/1999/xlink" content-type="arpha" xlink:type="simple">EABA1FDB-0F02-5B1D-A5F2-4CC1DE2C955E</object-id><label>Figure 3.</label><caption><p>Male palp of <italic><tp:taxon-name><tp:taxon-name-part taxon-name-part-type="genus" reg="Dendroicius">Dendroicius</tp:taxon-name-part> <tp:taxon-name-part taxon-name-part-type="species" reg="hotaruae">hotaruae</tp:taxon-name-part></tp:taxon-name></italic> sp. nov. <bold>A–C</bold> holotype, left palp; <bold>D, E</bold> paratype, right palp. <bold>A</bold> prolateral <bold>B</bold> ventral <bold>C</bold> retrolateral <bold>D</bold> bulb, retrolateral <bold>E</bold> same, ventral <bold>F</bold> same prolateral.</p></caption><graphic xmlns:xlink="http://www.w3.org/1999/xlink" xlink:href="zookeys-952-095-g003.jpg" position="float" orientation="portrait" xlink:type="simple" id="oo_435131.jpg"><uri content-type="original_file" xlink:type="simple">https://binary.pensoft.net/fig/435131</uri></graphic></fig><p>Palp (Fig. <xref ref-type="fig" rid="F3">3A–F</xref>) patella dark brown, slightly wider than long, covered with setae; tibia slightly wider than long, retrolateral tibial apophysis slightly longer than wide, lateral terminal apophysis darker, serrated along edge, dorsal tibial apophysis with small, serrated mesal branch; cymbium longer than wide, slightly longer than the length of the bulb in retrolateral view; bulb longer than wide, with sperm duct extending along margin; embolus short, half as long as bulb, needle shaped; dorsal embolic apophysis small, one fifth the length of embolus; tegular sclerite sheet-like, adjacent to dorsal embolic apophysis.</p><p><bold>Female</bold> (Fig. <xref ref-type="fig" rid="F4">4A, B, E, F, H</xref>). Total length 3.52. Carapace 1.38 long, 0.90 wide. Abdomen 2.13 long, 1.09 wide. Clypeus 0.05 high. Eye sizes and inter-distances: <abbrev xmlns:xlink="http://www.w3.org/1999/xlink" xlink:title="anterior median eye" id="ABBRID0EAWAE" xlink:type="simple">AME</abbrev> 0.28, <abbrev xmlns:xlink="http://www.w3.org/1999/xlink" xlink:title="anterior lateral eye" id="ABBRID0EEWAE" xlink:type="simple">ALE</abbrev> 0.16, <abbrev xmlns:xlink="http://www.w3.org/1999/xlink" xlink:title="posterior lateral eye" id="ABBRID0EIWAE" xlink:type="simple">PLE</abbrev> 0.09, <abbrev xmlns:xlink="http://www.w3.org/1999/xlink" xlink:title="anterior eye row width" id="ABBRID0EMWAE" xlink:type="simple">AERW</abbrev> 0.79, <abbrev xmlns:xlink="http://www.w3.org/1999/xlink" xlink:title="posterior eye row width" id="ABBRID0EQWAE" xlink:type="simple">PERW</abbrev> 0.88, <abbrev xmlns:xlink="http://www.w3.org/1999/xlink" xlink:title="eye field length" id="ABBRID0EUWAE" xlink:type="simple">EFL</abbrev> 0.62. Legs: I 1.63 (0.55 + 0.62 + 0.26 + 0.20), II 1.40 (0.46 + 0.52 + 0.24 + 0.18), III 1.55 (0.49 + 0.48 + 0.30 + 0.28), IV 2.13 (0.66 + 0.75 + 0.39 + 0.33). Appearance of abdomen and legs as in male but carapace with two pairs of white setal latero-marginal stripes from lateral sides of <abbrev xmlns:xlink="http://www.w3.org/1999/xlink" xlink:title="anterior median eye" id="ABBRID0EYWAE" xlink:type="simple">AME</abbrev> and two longitudinal stripes of white setae from AMEs along <abbrev xmlns:xlink="http://www.w3.org/1999/xlink" xlink:title="posterior lateral eye" id="ABBRID0E3WAE" xlink:type="simple">PLE</abbrev> to the rear margin of carapace. All legs yellow and abdomen laterally with black pattern.</p><p>Epigyne (Fig. <xref ref-type="fig" rid="F4">4A, B</xref>) wider than long, with a wide hood posteriorly; copulatory openings circular; copulatory ducts long, curved medially; accessory gland indistinct; spermathecae oval; fertilization ducts folded 90°, well-developed.</p></tp:treatment-sec><tp:treatment-sec sec-type="distribution" id="SECID0EGXAE"><title>Distribution.</title><p>Known only from the type locality in Yunnan, China.</p><fig id="F4" position="float" orientation="portrait"><object-id xmlns:xlink="http://www.w3.org/1999/xlink" content-type="doi" xlink:type="simple">10.3897/zookeys.952.51849.figure4</object-id><object-id xmlns:xlink="http://www.w3.org/1999/xlink" content-type="arpha" xlink:type="simple">F23B114A-0349-5AEA-A643-79FC79E688BB</object-id><label>Figure 4.</label><caption><p><italic><tp:taxon-name><tp:taxon-name-part taxon-name-part-type="genus" reg="Dendroicius">Dendroicius</tp:taxon-name-part> <tp:taxon-name-part taxon-name-part-type="species" reg="hotaruae">hotaruae</tp:taxon-name-part></tp:taxon-name></italic> sp. nov., female paratype and male holotype. <bold>A</bold> epigyne, ventral <bold>B</bold> vulva, dorsal <bold>C</bold> male holotype habitus, dorsal <bold>D</bold> same, lateral <bold>E</bold> female paratype habitus, dorsal <bold>F</bold> same, lateral <bold>G</bold> prolateral view of male left leg I <bold>H</bold> ventral view of female chelicerae.</p></caption><graphic xmlns:xlink="http://www.w3.org/1999/xlink" xlink:href="zookeys-952-095-g004.jpg" position="float" orientation="portrait" xlink:type="simple" id="oo_435132.jpg"><uri content-type="original_file" xlink:type="simple">https://binary.pensoft.net/fig/435132</uri></graphic></fig></tp:treatment-sec></tp:taxon-treatment>
