# Supplementary material for: Two new genera and eight new species of jumping spiders (Araneae, Salticidae) from Xishuangbanna, Yunnan, China
Source: Zookeys. 2020 Jul 23;952:95–128. doi: 10.3897/zookeys.952.51849 (PMC7394778; doi:10.3897/zookeys.952.51849)
Supplement: XML Treatment for Euophrys xuyei [file zookeys.952.51849-treatment6.xml]

<!DOCTYPE tp:taxon-treatment
  PUBLIC "-//TaxonX//DTD Taxonomic Treatment Publishing DTD v0 20100105//EN" "tax-treatment-NSO.dtd">
<tp:taxon-treatment xmlns:tp="http://www.plazi.org/taxpub"><tp:treatment-meta><kwd-group><label>Taxon classification</label><kwd><named-content xmlns:xlink="http://www.w3.org/1999/xlink" content-type="kingdom">Animalia</named-content></kwd><kwd><named-content xmlns:xlink="http://www.w3.org/1999/xlink" content-type="order">Araneae</named-content></kwd><kwd><named-content xmlns:xlink="http://www.w3.org/1999/xlink" content-type="family">Salticidae</named-content></kwd></kwd-group><mixed-citation publication-type="journal"><person-group><name><surname>Lin</surname><given-names>Yejie</given-names></name><name><surname>Li</surname><given-names>Shuqiang</given-names></name></person-group><article-title>Two new genera and eight new species of jumping spiders (<tp:taxon-name><tp:taxon-name-part taxon-name-part-type="order">Araneae</tp:taxon-name-part></tp:taxon-name>, <tp:taxon-name><tp:taxon-name-part taxon-name-part-type="family">Salticidae</tp:taxon-name-part></tp:taxon-name>) from Xishuangbanna, Yunnan, China</article-title><source>Zookeys</source><day>23</day><month>7</month><year>2020</year><volume>952</volume><fpage>95</fpage><lpage>128</lpage><pub-id pub-id-type="doi">10.3897/zookeys.952.51849</pub-id></mixed-citation></tp:treatment-meta><tp:nomenclature><tp:taxon-name><object-id xmlns:xlink="http://www.w3.org/1999/xlink" content-type="arpha" xlink:type="simple">DBD1121F-D25F-5B7E-A8CE-BBEFFA36770A</object-id>
              <tp:taxon-name-part taxon-name-part-type="genus" reg="Euophrys">Euophrys</tp:taxon-name-part>
              <tp:taxon-name-part taxon-name-part-type="species" reg="xuyei">xuyei</tp:taxon-name-part>
              <object-id xmlns:xlink="http://www.w3.org/1999/xlink" content-type="zoobank" xlink:type="simple">http://zoobank.org/892D8E78-05A9-443D-A6A4-E85091DF1D33</object-id>
            </tp:taxon-name><tp:taxon-status xmlns:xlink="http://www.w3.org/1999/xlink" xlink:type="simple">sp. nov.</tp:taxon-status><xref ref-type="fig" rid="F5">Figures 5</xref><xref ref-type="fig" rid="F6">, 6</xref></tp:nomenclature><tp:treatment-sec sec-type="type material" id="SECID0EU2AE"><title>Type material.</title><p><bold><italic>Holotype</italic></bold> ♂(<named-content xmlns:xlink="http://www.w3.org/1999/xlink" content-type="dwc:institutional_code" xlink:type="simple">IZCAS</named-content>-Ar40396), China: Yunnan: Xishuangbanna, Mengla County, Menglun Township, <abbrev xmlns:xlink="http://www.w3.org/1999/xlink" content-type="institution" xlink:title="Xishuangbanna Tropical Botanical Garden" id="ABBRID0EE3AE" xlink:type="simple">XTBG</abbrev>, Leprosy Village, <named-content xmlns:xlink="http://www.w3.org/1999/xlink" content-type="dwc:verbatimCoordinates" xlink:type="simple"><named-content content-type="geo-json" specific-use="{&#34;type&#34;:&#34;Point&#34;,&#34;coordinates&#34;:[101.288300,21.893200]}" id="NCID0EM3AE" xlink:type="simple">21.8932N, 101.2883E</named-content></named-content>, elevation ca 550 m, 21.IX.2017, Zhigang Chen leg. <bold><italic>Paratypes</italic></bold> 1♂1♀(<named-content xmlns:xlink="http://www.w3.org/1999/xlink" content-type="dwc:institutional_code" xlink:type="simple">IZCAS</named-content>-Ar40397, Ar40398), same data as holotype.</p></tp:treatment-sec><tp:treatment-sec sec-type="etymology" id="SECID0EZ3AE"><title>Etymology.</title><p>The species is named after Mr. Ye Xu, who helped us greatly with this research; noun (name) in genitive case.</p></tp:treatment-sec><tp:treatment-sec sec-type="diagnosis" id="SECID0E53AE"><title>Diagnosis.</title><p><italic><tp:taxon-name><tp:taxon-name-part taxon-name-part-type="genus" reg="Euophrys">Euophrys</tp:taxon-name-part> <tp:taxon-name-part taxon-name-part-type="species" reg="xuyei">xuyei</tp:taxon-name-part></tp:taxon-name></italic> sp. nov. can be easily distinguished from other species by the following characters: male palpal tibia slightly longer than <abbrev xmlns:xlink="http://www.w3.org/1999/xlink" xlink:title="retrolateral tibial apophysis" id="ABBRID0EP4AE" xlink:type="simple">RTA</abbrev> in retrolateral view, tapering to a slightly hooded tip; bulb with tegular lobe covering tibia; embolic terminus flat, with small cusps; epigyne with copulatory openings on each side of median septum located posteriorly; copulatory ducts around spermathecae; accessory glands adjacent to copulatory openings.</p></tp:treatment-sec><tp:treatment-sec sec-type="description" id="SECID0ET4AE"><title>Description.</title><p><bold>Male</bold> (Figs <xref ref-type="fig" rid="F5">5A–C</xref>, <xref ref-type="fig" rid="F6">6C, D, F, G</xref>). Total length 3.03. Carapace 1.70 long, 1.21 wide. Abdomen 1.52 long, 0.98 wide. Clypeus 0.06 high. Eye sizes and inter-distances: <abbrev xmlns:xlink="http://www.w3.org/1999/xlink" xlink:title="anterior median eye" id="ABBRID0ED5AE" xlink:type="simple">AME</abbrev> 0.41, <abbrev xmlns:xlink="http://www.w3.org/1999/xlink" xlink:title="anterior lateral eye" id="ABBRID0EH5AE" xlink:type="simple">ALE</abbrev> 0.26, <abbrev xmlns:xlink="http://www.w3.org/1999/xlink" xlink:title="posterior lateral eye" id="ABBRID0EL5AE" xlink:type="simple">PLE</abbrev> 0.23, <abbrev xmlns:xlink="http://www.w3.org/1999/xlink" xlink:title="anterior eye row width" id="ABBRID0EP5AE" xlink:type="simple">AERW</abbrev> 0.94, <abbrev xmlns:xlink="http://www.w3.org/1999/xlink" xlink:title="posterior eye row width" id="ABBRID0ET5AE" xlink:type="simple">PERW</abbrev> 0.86, <abbrev xmlns:xlink="http://www.w3.org/1999/xlink" xlink:title="eye field length" id="ABBRID0EX5AE" xlink:type="simple">EFL</abbrev> 0.64. Legs: I 2.92 (0.89 + 1.11 + 0.51 + 0.41), II 2.35 (0.79 + 0.81 + 0.37 + 0.38), III 2.81 (0.92 + 0.88 + 0.61 + 0.40), IV 3.08 (0.92 + 0.98 + 0.72 + 0.46). Carapace dark brown, cephalic part almost square, thoracic part sloping abruptly, with scattered white setae laterally. Fovea longitudinal, bar shaped. Clypeus dark brown. Chelicerae brown, with two promarginal teeth and one retromarginal enlarged tooth. Endites, labium and sternum colored as chelicerae but paler. Sternum slightly longer than wide, covered with dark setae. Legs yellow to black. Abdomen elongated oval, speckled laterally, with several chevrons posteriorly, covered with white setae; venter yellow-brown with spots.</p><fig id="F5" position="float" orientation="portrait"><object-id xmlns:xlink="http://www.w3.org/1999/xlink" content-type="doi" xlink:type="simple">10.3897/zookeys.952.51849.figure5</object-id><object-id xmlns:xlink="http://www.w3.org/1999/xlink" content-type="arpha" xlink:type="simple">21621C6A-34AE-5262-A84D-68F9BD72703E</object-id><label>Figure 5.</label><caption><p>Palp of <italic><tp:taxon-name><tp:taxon-name-part taxon-name-part-type="genus" reg="Euophrys">Euophrys</tp:taxon-name-part> <tp:taxon-name-part taxon-name-part-type="species" reg="xuyei">xuyei</tp:taxon-name-part></tp:taxon-name></italic> sp. nov., male holotype. <bold>A</bold> prolateral <bold>B</bold> ventral <bold>C</bold> retrolateral.</p></caption><graphic xmlns:xlink="http://www.w3.org/1999/xlink" xlink:href="zookeys-952-095-g005.jpg" position="float" orientation="portrait" xlink:type="simple" id="oo_435133.jpg"><uri content-type="original_file" xlink:type="simple">https://binary.pensoft.net/fig/435133</uri></graphic></fig><p>Palp (Fig. <xref ref-type="fig" rid="F5">5A–C</xref>): Patella and tibia dark brown, slightly longer than wide, ventral tibial bump stout; <abbrev xmlns:xlink="http://www.w3.org/1999/xlink" xlink:title="retrolateral tibial apophysis" id="ABBRID0EAAAG" xlink:type="simple">RTA</abbrev> slightly shorter than tibia in retrolateral view, tapering to a slightly hooded tip; cymbium dark brown, longer than wide, widest medially, dorsally with a few short, stout spines in the middle; bulb longer than wide, with sperm duct relatively stout, meandering retrolaterally and tapering prolaterally; tegular lobe distinct, covering tibia; embolus with coiled base; embolic terminus flat with small cusps and thin membrane.</p><p><bold>Female</bold> (Fig. <xref ref-type="fig" rid="F6">6A, B, E</xref>). Total length 3.72. Carapace 1.84 long, 1.36 wide. Abdomen 2.02 long, 1.36 wide. Clypeus 0.07 high. Eye sizes and inter-distances: <abbrev xmlns:xlink="http://www.w3.org/1999/xlink" xlink:title="anterior median eye" id="ABBRID0EMAAG" xlink:type="simple">AME</abbrev> 0.47, <abbrev xmlns:xlink="http://www.w3.org/1999/xlink" xlink:title="anterior lateral eye" id="ABBRID0EQAAG" xlink:type="simple">ALE</abbrev> 0.28, <abbrev xmlns:xlink="http://www.w3.org/1999/xlink" xlink:title="posterior lateral eye" id="ABBRID0EUAAG" xlink:type="simple">PLE</abbrev> 0.25, <abbrev xmlns:xlink="http://www.w3.org/1999/xlink" xlink:title="anterior eye row width" id="ABBRID0EYAAG" xlink:type="simple">AERW</abbrev> 0.82, <abbrev xmlns:xlink="http://www.w3.org/1999/xlink" xlink:title="posterior eye row width" id="ABBRID0E3AAG" xlink:type="simple">PERW</abbrev> 0.77, <abbrev xmlns:xlink="http://www.w3.org/1999/xlink" xlink:title="eye field length" id="ABBRID0EABAG" xlink:type="simple">EFL</abbrev> 0.56. Legs: I 3.00 (0.97 + 1.14 + 0.47 + 0.42), II 2.65 (0.90 + 0.92 + 0.44 + 0.39), III 3.20 (1.10 + 1.02 + 0.66 + 0.42), IV 3.69 (1.10 + 1.19 + 0.89 + 0.51). Habitus similar to that of male except paler.</p><p>Epigyne (Fig. <xref ref-type="fig" rid="F6">6A, B</xref>) slightly wider than long, windows large, separated by median septum; copulatory openings on each side of median septum located posteriorly; copulatory ducts wrap around spermathecae; accessory glands adjacent to copulatory openings; spermathecae spherical; fertilization ducts originating from the median anterior edge of spermathecae, extending almost transversely.</p></tp:treatment-sec><tp:treatment-sec sec-type="distribution" id="SECID0EKBAG"><title>Distribution.</title><p>Known only from the type locality in Yunnan, China.</p><fig id="F6" position="float" orientation="portrait"><object-id xmlns:xlink="http://www.w3.org/1999/xlink" content-type="doi" xlink:type="simple">10.3897/zookeys.952.51849.figure6</object-id><object-id xmlns:xlink="http://www.w3.org/1999/xlink" content-type="arpha" xlink:type="simple">A4914D6F-F465-566A-A7D3-2FF7CE11C2A5</object-id><label>Figure 6.</label><caption><p><italic><tp:taxon-name><tp:taxon-name-part taxon-name-part-type="genus" reg="Euophrys">Euophrys</tp:taxon-name-part> <tp:taxon-name-part taxon-name-part-type="species" reg="xuyei">xuyei</tp:taxon-name-part></tp:taxon-name></italic> sp. nov., female paratype and male holotype. <bold>A</bold> epigyne, ventral <bold>B</bold> vulva, dorsal <bold>C</bold> male holotype habitus, dorsal <bold>D</bold> same, lateral <bold>E</bold> female paratype habitus, dorsal <bold>F</bold> dorsal view of chelicerae, male paratype <bold>G</bold> frontal view of male paratype.</p></caption><graphic xmlns:xlink="http://www.w3.org/1999/xlink" xlink:href="zookeys-952-095-g006.jpg" position="float" orientation="portrait" xlink:type="simple" id="oo_435134.jpg"><uri content-type="original_file" xlink:type="simple">https://binary.pensoft.net/fig/435134</uri></graphic></fig></tp:treatment-sec></tp:taxon-treatment>
