# Supplementary material for: Two new genera and eight new species of jumping spiders (Araneae, Salticidae) from Xishuangbanna, Yunnan, China
Source: Zookeys. 2020 Jul 23;952:95–128. doi: 10.3897/zookeys.952.51849 (PMC7394778; doi:10.3897/zookeys.952.51849)
Supplement: XML Treatment for Foliabitus weihangi [file zookeys.952.51849-treatment8.xml]

<!DOCTYPE tp:taxon-treatment
  PUBLIC "-//TaxonX//DTD Taxonomic Treatment Publishing DTD v0 20100105//EN" "tax-treatment-NSO.dtd">
<tp:taxon-treatment xmlns:tp="http://www.plazi.org/taxpub"><tp:treatment-meta><kwd-group><label>Taxon classification</label><kwd><named-content xmlns:xlink="http://www.w3.org/1999/xlink" content-type="kingdom">Animalia</named-content></kwd><kwd><named-content xmlns:xlink="http://www.w3.org/1999/xlink" content-type="order">Araneae</named-content></kwd><kwd><named-content xmlns:xlink="http://www.w3.org/1999/xlink" content-type="family">Salticidae</named-content></kwd></kwd-group><mixed-citation publication-type="journal"><person-group><name><surname>Lin</surname><given-names>Yejie</given-names></name><name><surname>Li</surname><given-names>Shuqiang</given-names></name></person-group><article-title>Two new genera and eight new species of jumping spiders (<tp:taxon-name><tp:taxon-name-part taxon-name-part-type="order">Araneae</tp:taxon-name-part></tp:taxon-name>, <tp:taxon-name><tp:taxon-name-part taxon-name-part-type="family">Salticidae</tp:taxon-name-part></tp:taxon-name>) from Xishuangbanna, Yunnan, China</article-title><source>Zookeys</source><day>23</day><month>7</month><year>2020</year><volume>952</volume><fpage>95</fpage><lpage>128</lpage><pub-id pub-id-type="doi">10.3897/zookeys.952.51849</pub-id></mixed-citation></tp:treatment-meta><tp:nomenclature><tp:taxon-name><object-id xmlns:xlink="http://www.w3.org/1999/xlink" content-type="arpha" xlink:type="simple">386CF993-C96B-5180-A325-C596FD3A4E05</object-id>
              <tp:taxon-name-part taxon-name-part-type="genus" reg="Foliabitus">Foliabitus</tp:taxon-name-part>
              <tp:taxon-name-part taxon-name-part-type="species" reg="weihangi">weihangi</tp:taxon-name-part>
              <object-id xmlns:xlink="http://www.w3.org/1999/xlink" content-type="zoobank" xlink:type="simple">http://zoobank.org/CC5F3D88-678D-4BA7-9591-8A83B0D6CEC6</object-id>
            </tp:taxon-name><tp:taxon-status xmlns:xlink="http://www.w3.org/1999/xlink" xlink:type="simple">sp. nov.</tp:taxon-status><xref ref-type="fig" rid="F7">Figures 7</xref><xref ref-type="fig" rid="F8">, 8</xref></tp:nomenclature><tp:treatment-sec sec-type="type material" id="SECID0EWFAG"><title>Type material.</title><p><bold><italic>Holotype</italic></bold> ♂(<named-content xmlns:xlink="http://www.w3.org/1999/xlink" content-type="dwc:institutional_code" xlink:type="simple">IZCAS</named-content>-Ar40399), China: Yunnan: Xishuangbanna, Mengla County, Menglun Township, <abbrev xmlns:xlink="http://www.w3.org/1999/xlink" content-type="institution" xlink:title="Xishuangbanna Tropical Botanical Garden" id="ABBRID0EGGAG" xlink:type="simple">XTBG</abbrev>, Leprosy Village, <named-content xmlns:xlink="http://www.w3.org/1999/xlink" content-type="dwc:verbatimCoordinates" xlink:type="simple"><named-content content-type="geo-json" specific-use="{&#34;type&#34;:&#34;Point&#34;,&#34;coordinates&#34;:[101.288300,21.893200]}" id="NCID0EOGAG" xlink:type="simple">21.8932N, 101.2883E</named-content></named-content>, elevation ca 550 m, 09.V.2018, Weihang Wang leg. <bold><italic>Paratypes</italic></bold> 4♂4♀ (<named-content xmlns:xlink="http://www.w3.org/1999/xlink" content-type="dwc:institutional_code" xlink:type="simple">IZCAS</named-content>-Ar40400–Ar40407), China: Yunnan: Xishuangbanna, Mengla County, Menglun Township, <abbrev xmlns:xlink="http://www.w3.org/1999/xlink" content-type="institution" xlink:title="Xishuangbanna Tropical Botanical Garden" id="ABBRID0E2GAG" xlink:type="simple">XTBG</abbrev>, Leprosy Village, <named-content xmlns:xlink="http://www.w3.org/1999/xlink" content-type="dwc:verbatimCoordinates" xlink:type="simple"><named-content content-type="geo-json" specific-use="{&#34;type&#34;:&#34;Point&#34;,&#34;coordinates&#34;:[101.268300,21.898600]}" id="NCID0EDHAG" xlink:type="simple">21.8986N, 101.2683E</named-content></named-content>, elevation ca 523 m, 29.IV.2019, Zilong Bai leg.</p></tp:treatment-sec><tp:treatment-sec sec-type="etymology" id="SECID0EIHAG"><title>Etymology.</title><p>The species is named after Mr. Weihang Wang, who has helped us greatly with this research; noun (name) in genitive case.</p></tp:treatment-sec><tp:treatment-sec sec-type="diagnosis" id="SECID0ENHAG"><title>Diagnosis.</title><p><italic><tp:taxon-name><tp:taxon-name-part taxon-name-part-type="genus" reg="Foliabitus">Foliabitus</tp:taxon-name-part> <tp:taxon-name-part taxon-name-part-type="species" reg="weihangi">weihangi</tp:taxon-name-part></tp:taxon-name></italic> sp. nov. resembles <italic><tp:taxon-name><tp:taxon-name-part taxon-name-part-type="genus" reg="Foliabitus">F.</tp:taxon-name-part> <tp:taxon-name-part taxon-name-part-type="species" reg="scutigerus">scutigerus</tp:taxon-name-part></tp:taxon-name></italic> (Zabka, 1985) and <italic><tp:taxon-name><tp:taxon-name-part taxon-name-part-type="genus" reg="Foliabitus">F.</tp:taxon-name-part> <tp:taxon-name-part taxon-name-part-type="species" reg="longzhou">longzhou</tp:taxon-name-part></tp:taxon-name></italic> Zhang &amp; Maddison, 2012 by the long and coiled embolus, nearly forming a circle, but differs in the following: the <abbrev xmlns:xlink="http://www.w3.org/1999/xlink" xlink:title="retrolateral tibial apophysis" id="ABBRID0EUIAG" xlink:type="simple">RTA</abbrev> is curved towards the bulb medially in ventral view (vs. the <abbrev xmlns:xlink="http://www.w3.org/1999/xlink" xlink:title="retrolateral tibial apophysis" id="ABBRID0EYIAG" xlink:type="simple">RTA</abbrev> straight in ventral view in <italic><tp:taxon-name><tp:taxon-name-part taxon-name-part-type="genus" reg="Foliabitus">F.</tp:taxon-name-part> <tp:taxon-name-part taxon-name-part-type="species" reg="scutigerus">scutigerus</tp:taxon-name-part></tp:taxon-name></italic> and <italic><tp:taxon-name><tp:taxon-name-part taxon-name-part-type="genus" reg="Foliabitus">F.</tp:taxon-name-part> <tp:taxon-name-part taxon-name-part-type="species" reg="longzhou">longzhou</tp:taxon-name-part></tp:taxon-name></italic>); the <abbrev xmlns:xlink="http://www.w3.org/1999/xlink" xlink:title="retrolateral tibial apophysis" id="ABBRID0ESJAG" xlink:type="simple">RTA</abbrev> curved without a small cusp distally (vs. with a small cusp distally in <italic><tp:taxon-name><tp:taxon-name-part taxon-name-part-type="genus" reg="Foliabitus">F.</tp:taxon-name-part> <tp:taxon-name-part taxon-name-part-type="species" reg="longzhou">longzhou</tp:taxon-name-part></tp:taxon-name></italic>), the tegular lobe protrudes from the bulb (vs. indistinct in <italic><tp:taxon-name><tp:taxon-name-part taxon-name-part-type="genus" reg="Foliabitus">F.</tp:taxon-name-part> <tp:taxon-name-part taxon-name-part-type="species" reg="scutigerus">scutigerus</tp:taxon-name-part></tp:taxon-name></italic> and <italic><tp:taxon-name><tp:taxon-name-part taxon-name-part-type="genus" reg="Foliabitus">F.</tp:taxon-name-part> <tp:taxon-name-part taxon-name-part-type="species" reg="longzhou">longzhou</tp:taxon-name-part></tp:taxon-name></italic>); in the female, the copulatory ducts are S-shaped (vs. C-shaped in <italic><tp:taxon-name><tp:taxon-name-part taxon-name-part-type="genus" reg="Foliabitus">F.</tp:taxon-name-part> <tp:taxon-name-part taxon-name-part-type="species" reg="longzhou">longzhou</tp:taxon-name-part></tp:taxon-name></italic>).</p></tp:treatment-sec><tp:treatment-sec sec-type="description" id="SECID0ECLAG"><title>Description.</title><p><bold>Male</bold> (Figs <xref ref-type="fig" rid="F7">7A–C</xref>, <xref ref-type="fig" rid="F8">8C, G</xref>). Total length 4.29. Carapace 1.94 long, 1.61 wide. Abdomen 2.35 long, 1.18 wide. Clypeus 0.05 high. Eye sizes and inter-distances: <abbrev xmlns:xlink="http://www.w3.org/1999/xlink" xlink:title="anterior median eye" id="ABBRID0ESLAG" xlink:type="simple">AME</abbrev> 0.43, <abbrev xmlns:xlink="http://www.w3.org/1999/xlink" xlink:title="anterior lateral eye" id="ABBRID0EWLAG" xlink:type="simple">ALE</abbrev> 0.27, <abbrev xmlns:xlink="http://www.w3.org/1999/xlink" xlink:title="posterior lateral eye" id="ABBRID0E1LAG" xlink:type="simple">PLE</abbrev> 0.25, <abbrev xmlns:xlink="http://www.w3.org/1999/xlink" xlink:title="anterior eye row width" id="ABBRID0E5LAG" xlink:type="simple">AERW</abbrev> 1.34, <abbrev xmlns:xlink="http://www.w3.org/1999/xlink" xlink:title="posterior eye row width" id="ABBRID0ECMAG" xlink:type="simple">PERW</abbrev> 1.26, <abbrev xmlns:xlink="http://www.w3.org/1999/xlink" xlink:title="eye field length" id="ABBRID0EGMAG" xlink:type="simple">EFL</abbrev> 1.02. Legs: I 7.25 (2.13 + 2.88 + 1.47 + 0.76), II 5.14 (1.66 + 1.78 + 1.10 + 0.60), III 5.50 (1.76 + 1.80 + 1.38 + 0.56), IV 5.61 (1.66 + 1.92 + 1.53 + 0.50). Carapace black, cephalic part with dense, green scale-like setae around eyes. Fovea longitudinal, posterior to PLEs. Clypeus yellow, covered with dense, white setae. Chelicerae black, with two retromarginal teeth and one promarginal tooth. Endites and labium dark brown. Sternum brown, covered with dark setae. Legs pale yellow, except leg I black, covered with long, dark setae. Abdomen elongated oval, dorsum black, with pale pattern; venter black with dark setae.</p><fig id="F7" position="float" orientation="portrait"><object-id xmlns:xlink="http://www.w3.org/1999/xlink" content-type="doi" xlink:type="simple">10.3897/zookeys.952.51849.figure7</object-id><object-id xmlns:xlink="http://www.w3.org/1999/xlink" content-type="arpha" xlink:type="simple">32D0B18E-D265-5BFE-A23E-8C299FD7026F</object-id><label>Figure 7.</label><caption><p>Palp of <italic><tp:taxon-name><tp:taxon-name-part taxon-name-part-type="genus" reg="Foliabitus">Foliabitus</tp:taxon-name-part> <tp:taxon-name-part taxon-name-part-type="species" reg="weihangi">weihangi</tp:taxon-name-part></tp:taxon-name></italic> sp. nov., male holotype. <bold>A</bold> prolateral <bold>B</bold> ventral <bold>C</bold> retrolateral.</p></caption><graphic xmlns:xlink="http://www.w3.org/1999/xlink" xlink:href="zookeys-952-095-g007.jpg" position="float" orientation="portrait" xlink:type="simple" id="oo_435135.jpg"><uri content-type="original_file" xlink:type="simple">https://binary.pensoft.net/fig/435135</uri></graphic></fig><p>Palp (Fig. <xref ref-type="fig" rid="F7">7A–C</xref>): Patella red-brown, almost as long as wide; tibia stocky, slightly wider than long, with sclerotized, hook-shaped <abbrev xmlns:xlink="http://www.w3.org/1999/xlink" xlink:title="retrolateral tibial apophysis" id="ABBRID0EONAG" xlink:type="simple">RTA</abbrev>, curved towards the bulb; cymbium longer than wide, covered with long setae; bulb longer than wide, tegular lobe distinct, curved retrolaterally; embolus long and coiled, nearly forming a circle.</p><p><bold>Female</bold> (Fig. <xref ref-type="fig" rid="F8">8A, B, D–F</xref>). Total length 4.82. Carapace 2.04 long, 1.63 wide. Abdomen 2.78 long, 1.60 wide. Clypeus 0.06 high. Eye sizes and inter-distances: <abbrev xmlns:xlink="http://www.w3.org/1999/xlink" xlink:title="anterior median eye" id="ABBRID0E1NAG" xlink:type="simple">AME</abbrev> 0.47, <abbrev xmlns:xlink="http://www.w3.org/1999/xlink" xlink:title="anterior lateral eye" id="ABBRID0E5NAG" xlink:type="simple">ALE</abbrev> 0.28, <abbrev xmlns:xlink="http://www.w3.org/1999/xlink" xlink:title="posterior lateral eye" id="ABBRID0ECOAG" xlink:type="simple">PLE</abbrev> 0.27, <abbrev xmlns:xlink="http://www.w3.org/1999/xlink" xlink:title="anterior eye row width" id="ABBRID0EGOAG" xlink:type="simple">AERW</abbrev> 1.29, <abbrev xmlns:xlink="http://www.w3.org/1999/xlink" xlink:title="posterior eye row width" id="ABBRID0EKOAG" xlink:type="simple">PERW</abbrev> 1.26, <abbrev xmlns:xlink="http://www.w3.org/1999/xlink" xlink:title="eye field length" id="ABBRID0EOOAG" xlink:type="simple">EFL</abbrev> 1.12. Legs: I 6.16 (1.96 + 2.43 + 1.16 + 0.61), II 5.00 (1.53 + 1.96 + 1.01 + 0.50), III 5.10 (1.59 + 1.66 + 1.31 + 0.54), IV 5.71 (1.66 + 1.98 + 1.53 + 0.54). Habitus (Fig. <xref ref-type="fig" rid="F8">8D</xref>) similar to that of male except paler. Abdomen dorsally whitish with black pattern similar to male, ventrally pale yellow, with small black triangular patch near spinnerets.</p><p>Epigyne (Fig. <xref ref-type="fig" rid="F8">8A, B</xref>) wider than long, windows large, separated by median septum; copulatory openings at center of windows; copulatory ducts long, S-shaped; spermathecae oval; fertilization ducts well-developed, membranous, lamellar.</p></tp:treatment-sec><tp:treatment-sec sec-type="distribution" id="SECID0E3OAG"><title>Distribution.</title><p>Known only from the type locality in Yunnan, China.</p><fig id="F8" position="float" orientation="portrait"><object-id xmlns:xlink="http://www.w3.org/1999/xlink" content-type="doi" xlink:type="simple">10.3897/zookeys.952.51849.figure8</object-id><object-id xmlns:xlink="http://www.w3.org/1999/xlink" content-type="arpha" xlink:type="simple">F12FBA6D-2739-51C2-9059-8BA122500653</object-id><label>Figure 8.</label><caption><p><italic><tp:taxon-name><tp:taxon-name-part taxon-name-part-type="genus" reg="Foliabitus">Foliabitus</tp:taxon-name-part> <tp:taxon-name-part taxon-name-part-type="species" reg="weihangi">weihangi</tp:taxon-name-part></tp:taxon-name></italic> sp. nov., female paratype and male holotype. <bold>A</bold> epigyne, ventral <bold>B</bold> vulva, dorsal <bold>C</bold> male holotype habitus, dorsal <bold>D</bold> female paratype habitus, dorsal <bold>E</bold> same, ventral <bold>F</bold> prolateral view of right leg I, female paratype <bold>G</bold> prolateral view of right leg I, male holotype.</p></caption><graphic xmlns:xlink="http://www.w3.org/1999/xlink" xlink:href="zookeys-952-095-g008.jpg" position="float" orientation="portrait" xlink:type="simple" id="oo_435136.jpg"><uri content-type="original_file" xlink:type="simple">https://binary.pensoft.net/fig/435136</uri></graphic></fig></tp:treatment-sec></tp:taxon-treatment>
