# Supplementary material for: Two new genera and eight new species of jumping spiders (Araneae, Salticidae) from Xishuangbanna, Yunnan, China
Source: Zookeys. 2020 Jul 23;952:95–128. doi: 10.3897/zookeys.952.51849 (PMC7394778; doi:10.3897/zookeys.952.51849)
Supplement: XML Treatment for Megaeupoa [file zookeys.952.51849-treatment9.xml]

<!DOCTYPE tp:taxon-treatment
  PUBLIC "-//TaxonX//DTD Taxonomic Treatment Publishing DTD v0 20100105//EN" "tax-treatment-NSO.dtd">
<tp:taxon-treatment xmlns:tp="http://www.plazi.org/taxpub"><tp:treatment-meta><kwd-group><label>Taxon classification</label><kwd><named-content xmlns:xlink="http://www.w3.org/1999/xlink" content-type="kingdom">Animalia</named-content></kwd><kwd><named-content xmlns:xlink="http://www.w3.org/1999/xlink" content-type="order">Araneae</named-content></kwd><kwd><named-content xmlns:xlink="http://www.w3.org/1999/xlink" content-type="family">Salticidae</named-content></kwd></kwd-group><mixed-citation publication-type="journal"><person-group><name><surname>Lin</surname><given-names>Yejie</given-names></name><name><surname>Li</surname><given-names>Shuqiang</given-names></name></person-group><article-title>Two new genera and eight new species of jumping spiders (<tp:taxon-name><tp:taxon-name-part taxon-name-part-type="order">Araneae</tp:taxon-name-part></tp:taxon-name>, <tp:taxon-name><tp:taxon-name-part taxon-name-part-type="family">Salticidae</tp:taxon-name-part></tp:taxon-name>) from Xishuangbanna, Yunnan, China</article-title><source>Zookeys</source><day>23</day><month>7</month><year>2020</year><volume>952</volume><fpage>95</fpage><lpage>128</lpage><pub-id pub-id-type="doi">10.3897/zookeys.952.51849</pub-id></mixed-citation></tp:treatment-meta><tp:nomenclature><label>Genus</label><tp:taxon-name><object-id xmlns:xlink="http://www.w3.org/1999/xlink" content-type="arpha" xlink:type="simple">1C4A3F2A-DD63-5647-99A7-5FFA6CE3D7A2</object-id>
              <tp:taxon-name-part taxon-name-part-type="genus" reg="Megaeupoa">Megaeupoa</tp:taxon-name-part>
              <object-id xmlns:xlink="http://www.w3.org/1999/xlink" content-type="zoobank" xlink:type="simple">http://zoobank.org/1B7801B2-2A3E-454C-9C4D-9083A5864DF1</object-id>
            </tp:taxon-name><tp:taxon-status xmlns:xlink="http://www.w3.org/1999/xlink" xlink:type="simple">gen. nov.</tp:taxon-status></tp:nomenclature><tp:treatment-sec sec-type="type species" id="SECID0ELRAG"><title>Type species.</title><p><italic><tp:taxon-name><tp:taxon-name-part taxon-name-part-type="genus" reg="Megaeupoa">Megaeupoa</tp:taxon-name-part> <tp:taxon-name-part taxon-name-part-type="species" reg="yanfengi">yanfengi</tp:taxon-name-part></tp:taxon-name></italic> sp. nov.</p></tp:treatment-sec><tp:treatment-sec sec-type="etymology" id="SECID0E3RAG"><title>Etymology.</title><p>The generic name is a combination of the word <italic>Mega</italic> and <italic>Eupoa</italic>, referring to the large size and evolutionary relationship of this new genus. The gender is feminine.</p></tp:treatment-sec><tp:treatment-sec sec-type="diagnosis" id="SECID0EQSAG"><title>Diagnosis.</title><p><italic><tp:taxon-name><tp:taxon-name-part taxon-name-part-type="genus" reg="Megaeupoa">Megaeupoa</tp:taxon-name-part></tp:taxon-name></italic> gen. nov. resembles <italic><tp:taxon-name><tp:taxon-name-part taxon-name-part-type="genus" reg="Brettus">Brettus</tp:taxon-name-part></tp:taxon-name></italic> Thorell, 1895 morphologically by the stout <abbrev xmlns:xlink="http://www.w3.org/1999/xlink" xlink:title="retrolateral tibial apophysis" id="ABBRID0EETAG" xlink:type="simple">RTA</abbrev>, long, undulating embolus, membranous conductor and the epigyne has one tortuous copulatory duct, but it differs in the following: an absence of ventral fringes of long, dense hairs on legs I (Caleb, Acharya and Kumar 2018), <abbrev xmlns:xlink="http://www.w3.org/1999/xlink" xlink:title="retrolateral tibial apophysis" id="ABBRID0EITAG" xlink:type="simple">RTA</abbrev> stout, slightly longer than wide in lateral view (vs. the <abbrev xmlns:xlink="http://www.w3.org/1999/xlink" xlink:title="retrolateral tibial apophysis" id="ABBRID0EMTAG" xlink:type="simple">RTA</abbrev> is three times longer than wide in <italic><tp:taxon-name><tp:taxon-name-part taxon-name-part-type="genus" reg="Brettus">Brettus</tp:taxon-name-part></tp:taxon-name></italic>), half of the embolus is obscured by the embolic sheath (vs. uncovered in <italic><tp:taxon-name><tp:taxon-name-part taxon-name-part-type="genus" reg="Brettus">Brettus</tp:taxon-name-part></tp:taxon-name></italic>), terminal apophysis present (vs. terminal apophysis absent in <italic><tp:taxon-name><tp:taxon-name-part taxon-name-part-type="genus" reg="Brettus">Brettus</tp:taxon-name-part></tp:taxon-name></italic>); in the female, the vulva has two pairs of spermathecae (vs. one pair of spermathecae in <italic><tp:taxon-name><tp:taxon-name-part taxon-name-part-type="genus" reg="Brettus">Brettus</tp:taxon-name-part></tp:taxon-name></italic>) and the copulatory ducts are curled (vs. copulatory ducts straight in <italic><tp:taxon-name><tp:taxon-name-part taxon-name-part-type="genus" reg="Brettus">Brettus</tp:taxon-name-part></tp:taxon-name></italic>).</p></tp:treatment-sec><tp:treatment-sec sec-type="description" id="SECID0ETUAG"><title>Description.</title><p><bold>Male.</bold> Total length 4.96–5.64. Carapace red-brown, covered with dense, brown setae, posteriorly with white stripes of setae, cephalic part black or brown. Fovea longitudinal. Clypeus black to brown, covered with several white setae. Chelicerae yellow-brown, with five promarginal and 9–13 retromarginal teeth. Endites pale brown. Labium pale brown, covered with brown setae. Sternum colored as endites, covered with brown setae. Legs brown, with long, white, dense setal ring and black ring pattern. Abdomen elongated oval, dorsum with one pair of stripes of dense white setae, transverse dark brown stripes medially; venter pale brown, covered with setae.</p><p>Palpal patella covered with dense, white setae dorsally; tibia slightly wider than long, with ventral apophysis, <abbrev xmlns:xlink="http://www.w3.org/1999/xlink" xlink:title="retrolateral tibial apophysis" id="ABBRID0E4UAG" xlink:type="simple">RTA</abbrev> stout, slightly longer than wide in lateral view; cymbium longer than wide; bulb longer than wide; embolus long, undulate, half of the embolus covered by embolic sheath, other half covered by lateral terminal apophysis; conductor membranous, sheet-shaped, adjacent to embolus; median apophysis small; lateral terminal apophysis whip-like, terminal apophysis distinct, stout.</p><p><bold>Female</bold>. Total length 5.51. Habitus similar to those of male except paler.</p><p>Epigyne as long as wide; with posterior hood; windows large, oval; copulatory openings located medially; copulatory ducts curled on either side with two pairs of spermathecae; primary spermathecae small, situated anteriorly, secondary spermathecae large.</p></tp:treatment-sec><tp:treatment-sec sec-type="Composition" id="SECID0EGVAG"><title>Composition.</title><p>This new genus includes two species: <italic><tp:taxon-name><tp:taxon-name-part taxon-name-part-type="genus" reg="Megaeupoa">Megaeupoa</tp:taxon-name-part> <tp:taxon-name-part taxon-name-part-type="species" reg="yanfengi">yanfengi</tp:taxon-name-part></tp:taxon-name></italic> sp. nov. and <italic><tp:taxon-name><tp:taxon-name-part taxon-name-part-type="genus" reg="Megaeupoa">Megaeupoa</tp:taxon-name-part> <tp:taxon-name-part taxon-name-part-type="species" reg="gravelyi">gravelyi</tp:taxon-name-part></tp:taxon-name></italic> (Caleb, 2018), comb. nov.</p></tp:treatment-sec><tp:treatment-sec sec-type="distribution" id="SECID0ECWAG"><title>Distribution.</title><p>China (Yunnan), India.</p></tp:treatment-sec></tp:taxon-treatment>
