# Supplementary material for: Two new genera and eight new species of jumping spiders (Araneae, Salticidae) from Xishuangbanna, Yunnan, China
Source: Zookeys. 2020 Jul 23;952:95–128. doi: 10.3897/zookeys.952.51849 (PMC7394778; doi:10.3897/zookeys.952.51849)
Supplement: XML Treatment for Megaeupoa yanfengi [file zookeys.952.51849-treatment10.xml]

<!DOCTYPE tp:taxon-treatment
  PUBLIC "-//TaxonX//DTD Taxonomic Treatment Publishing DTD v0 20100105//EN" "tax-treatment-NSO.dtd">
<tp:taxon-treatment xmlns:tp="http://www.plazi.org/taxpub"><tp:treatment-meta><kwd-group><label>Taxon classification</label><kwd><named-content xmlns:xlink="http://www.w3.org/1999/xlink" content-type="kingdom">Animalia</named-content></kwd><kwd><named-content xmlns:xlink="http://www.w3.org/1999/xlink" content-type="order">Araneae</named-content></kwd><kwd><named-content xmlns:xlink="http://www.w3.org/1999/xlink" content-type="family">Salticidae</named-content></kwd></kwd-group><mixed-citation publication-type="journal"><person-group><name><surname>Lin</surname><given-names>Yejie</given-names></name><name><surname>Li</surname><given-names>Shuqiang</given-names></name></person-group><article-title>Two new genera and eight new species of jumping spiders (<tp:taxon-name><tp:taxon-name-part taxon-name-part-type="order">Araneae</tp:taxon-name-part></tp:taxon-name>, <tp:taxon-name><tp:taxon-name-part taxon-name-part-type="family">Salticidae</tp:taxon-name-part></tp:taxon-name>) from Xishuangbanna, Yunnan, China</article-title><source>Zookeys</source><day>23</day><month>7</month><year>2020</year><volume>952</volume><fpage>95</fpage><lpage>128</lpage><pub-id pub-id-type="doi">10.3897/zookeys.952.51849</pub-id></mixed-citation></tp:treatment-meta><tp:nomenclature><tp:taxon-name><object-id xmlns:xlink="http://www.w3.org/1999/xlink" content-type="arpha" xlink:type="simple">177115F4-CF6E-5E6F-B027-93BA56DDDA09</object-id>
              <tp:taxon-name-part taxon-name-part-type="genus" reg="Megaeupoa">Megaeupoa</tp:taxon-name-part>
              <tp:taxon-name-part taxon-name-part-type="species" reg="yanfengi">yanfengi</tp:taxon-name-part>
              <object-id xmlns:xlink="http://www.w3.org/1999/xlink" content-type="zoobank" xlink:type="simple">http://zoobank.org/32CB491D-7AD6-4CB1-854B-5A0239E4BBCE</object-id>
            </tp:taxon-name><tp:taxon-status xmlns:xlink="http://www.w3.org/1999/xlink" xlink:type="simple">sp. nov.</tp:taxon-status><xref ref-type="fig" rid="F9">Figures 9</xref><xref ref-type="fig" rid="F10">, 10</xref><xref ref-type="fig" rid="F11">, 11</xref></tp:nomenclature><tp:treatment-sec sec-type="type material" id="SECID0E2XAG"><title>Type material.</title><p><bold><italic>Holotype</italic></bold> ♂(<named-content xmlns:xlink="http://www.w3.org/1999/xlink" content-type="dwc:institutional_code" xlink:type="simple">IZCAS</named-content>-Ar40906), China: Yunnan: Xishuangbanna, Mengla County, Menglun Township, <abbrev xmlns:xlink="http://www.w3.org/1999/xlink" content-type="institution" xlink:title="Xishuangbanna Tropical Botanical Garden" id="ABBRID0ELYAG" xlink:type="simple">XTBG</abbrev>, Leprosy Village, <named-content xmlns:xlink="http://www.w3.org/1999/xlink" content-type="dwc:verbatimCoordinates" xlink:type="simple"><named-content content-type="geo-json" specific-use="{&#34;type&#34;:&#34;Point&#34;,&#34;coordinates&#34;:[101.288300,21.893200]}" id="NCID0ETYAG" xlink:type="simple">21.8932N, 101.2883E</named-content></named-content>, elevation ca 550 m, 27.IX.2017, Zhigang Chen, Yunchun Li, Qingyuan Zhao and Jincheng Liu leg. <bold><italic>Paratypes</italic></bold> 1♂3♀(<named-content xmlns:xlink="http://www.w3.org/1999/xlink" content-type="dwc:institutional_code" xlink:type="simple">IZCAS</named-content>-Ar40907–Ar40910), same locality as holotype, but 19.IX.2012, Yanfeng Tong leg.</p></tp:treatment-sec><tp:treatment-sec sec-type="etymology" id="SECID0EAZAG"><title>Etymology.</title><p>The species is named after Mr. Yanfeng Tong, who has helped us greatly with this research; noun (name) in genitive case.</p></tp:treatment-sec><tp:treatment-sec sec-type="Species compared" id="SECID0EFZAG"><title>Species compared.</title><p><italic><tp:taxon-name><tp:taxon-name-part taxon-name-part-type="genus" reg="Megaeupoa">Megaeupoa</tp:taxon-name-part> <tp:taxon-name-part taxon-name-part-type="species" reg="gravelyi">gravelyi</tp:taxon-name-part></tp:taxon-name></italic> comb. nov., originally described as <italic><tp:taxon-name><tp:taxon-name-part taxon-name-part-type="genus" reg="Brettus">Brettus</tp:taxon-name-part> <tp:taxon-name-part taxon-name-part-type="species" reg="gravelyi">gravelyi</tp:taxon-name-part></tp:taxon-name></italic> Caleb in Caleb, Acharya and Kumar (2018).</p></tp:treatment-sec><tp:treatment-sec sec-type="diagnosis" id="SECID0EB1AG"><title>Diagnosis.</title><p>The male of <italic><tp:taxon-name><tp:taxon-name-part taxon-name-part-type="genus" reg="Megaeupoa">Megaeupoa</tp:taxon-name-part> <tp:taxon-name-part taxon-name-part-type="species" reg="yanfengi">yanfengi</tp:taxon-name-part></tp:taxon-name></italic> sp. nov. resembles <italic><tp:taxon-name><tp:taxon-name-part taxon-name-part-type="genus" reg="Megaeupoa">M.</tp:taxon-name-part> <tp:taxon-name-part taxon-name-part-type="species" reg="gravelyi">gravelyi</tp:taxon-name-part></tp:taxon-name></italic> in having a stout <abbrev xmlns:xlink="http://www.w3.org/1999/xlink" xlink:title="retrolateral tibial apophysis" id="ABBRID0E41AG" xlink:type="simple">RTA</abbrev>, a long, undulate embolus and a membranous conductor but differs in the following: the <abbrev xmlns:xlink="http://www.w3.org/1999/xlink" xlink:title="retrolateral tibial apophysis" id="ABBRID0EB2AG" xlink:type="simple">RTA</abbrev> terminus is flat in ventral view (vs. subtriangular in <italic><tp:taxon-name><tp:taxon-name-part taxon-name-part-type="genus" reg="Megaeupoa">M.</tp:taxon-name-part> <tp:taxon-name-part taxon-name-part-type="species" reg="gravelyi">gravelyi</tp:taxon-name-part></tp:taxon-name></italic>), the median apophysis is stout (vs. pointed in <italic><tp:taxon-name><tp:taxon-name-part taxon-name-part-type="genus" reg="Megaeupoa">M.</tp:taxon-name-part> <tp:taxon-name-part taxon-name-part-type="species" reg="gravelyi">gravelyi</tp:taxon-name-part></tp:taxon-name></italic>), the inferior terminal apophysis is present, the terminal apophysis is semicircular (vs. inferior terminal apophysis absent and terminal apophysis subtriangular in <italic><tp:taxon-name><tp:taxon-name-part taxon-name-part-type="genus" reg="Megaeupoa">M.</tp:taxon-name-part> <tp:taxon-name-part taxon-name-part-type="species" reg="gravelyi">gravelyi</tp:taxon-name-part></tp:taxon-name></italic>), and the lateral terminal apophysis wraps around the terminal apophysis (vs. next to terminal apophysis in <italic><tp:taxon-name><tp:taxon-name-part taxon-name-part-type="genus" reg="Megaeupoa">M.</tp:taxon-name-part> <tp:taxon-name-part taxon-name-part-type="species" reg="gravelyi">gravelyi</tp:taxon-name-part></tp:taxon-name></italic>).</p></tp:treatment-sec><tp:treatment-sec sec-type="description" id="SECID0ER3AG"><title>Description.</title><p><bold>Male</bold> (Figs <xref ref-type="fig" rid="F9">9</xref>, <xref ref-type="fig" rid="F10">10</xref>, <xref ref-type="fig" rid="F11">11C–E, G–H</xref>). Total length 5.64. Carapace 2.23 long, 1.74 wide. Abdomen 2.94 long, 1.33 wide. Clypeus 0.09 high. Eye sizes and inter-distances: <abbrev xmlns:xlink="http://www.w3.org/1999/xlink" xlink:title="anterior median eye" id="ABBRID0EF4AG" xlink:type="simple">AME</abbrev> 0.59, <abbrev xmlns:xlink="http://www.w3.org/1999/xlink" xlink:title="anterior lateral eye" id="ABBRID0EJ4AG" xlink:type="simple">ALE</abbrev> 0.36, <abbrev xmlns:xlink="http://www.w3.org/1999/xlink" xlink:title="posterior lateral eye" id="ABBRID0EN4AG" xlink:type="simple">PLE</abbrev> 0.33, <abbrev xmlns:xlink="http://www.w3.org/1999/xlink" xlink:title="anterior eye row width" id="ABBRID0ER4AG" xlink:type="simple">AERW</abbrev> 1.64, <abbrev xmlns:xlink="http://www.w3.org/1999/xlink" xlink:title="posterior eye row width" id="ABBRID0EV4AG" xlink:type="simple">PERW</abbrev> 1.57, <abbrev xmlns:xlink="http://www.w3.org/1999/xlink" xlink:title="eye field length" id="ABBRID0EZ4AG" xlink:type="simple">EFL</abbrev> 1.10. Legs: I 4.48 (1.36 + 1.64 + 0.89 + 0.59), II 4.28 (1.30 + 1.53 + 0.87 + 0.58), III 4.48 (1.33 + 1.50 + 1.02 + 0.63), IV 6.12 (1.84 + 1.98 + 1.63 + 0.67). Carapace red-brown, covered with dense, brown setae, posteriorly with white stripes of setae, cephalic part black. Fovea longitudinal. Clypeus black to brown, covered with several white setae. Chelicerae yellow-brown, with five promarginal and nine retromarginal teeth. Endites pale brown. Labium pale brown, covered with brown setae. Sternum colored as endites, covered with brown setae. Legs brown, with long, white, dense setal annulations. Abdomen elongated oval, dorsum with one pair of stripes with dense, white setae, transverse dark brown stripes medially; venter pale brown, covered with setae.</p><fig id="F9" position="float" orientation="portrait"><object-id xmlns:xlink="http://www.w3.org/1999/xlink" content-type="doi" xlink:type="simple">10.3897/zookeys.952.51849.figure9</object-id><object-id xmlns:xlink="http://www.w3.org/1999/xlink" content-type="arpha" xlink:type="simple">08D20390-4446-5D60-9408-261A911D594C</object-id><label>Figure 9.</label><caption><p>Palp of <italic><tp:taxon-name><tp:taxon-name-part taxon-name-part-type="genus" reg="Megaeupoa">Megaeupoa</tp:taxon-name-part> <tp:taxon-name-part taxon-name-part-type="species" reg="yanfengi">yanfengi</tp:taxon-name-part></tp:taxon-name></italic> sp. nov. <bold>A–C</bold> male holotype; <bold>D</bold> male paratype. <bold>A</bold> prolateral <bold>B</bold> retrolateral <bold>C</bold> ventral <bold>D</bold> bulb, posterior.</p></caption><graphic xmlns:xlink="http://www.w3.org/1999/xlink" xlink:href="zookeys-952-095-g009.jpg" position="float" orientation="portrait" xlink:type="simple" id="oo_435137.jpg"><uri content-type="original_file" xlink:type="simple">https://binary.pensoft.net/fig/435137</uri></graphic></fig><fig id="F10" position="float" orientation="portrait"><object-id xmlns:xlink="http://www.w3.org/1999/xlink" content-type="doi" xlink:type="simple">10.3897/zookeys.952.51849.figure10</object-id><object-id xmlns:xlink="http://www.w3.org/1999/xlink" content-type="arpha" xlink:type="simple">AB11E31A-511B-52EC-B913-44E3CECDB301</object-id><label>Figure 10.</label><caption><p>Right palp of <italic><tp:taxon-name><tp:taxon-name-part taxon-name-part-type="genus" reg="Megaeupoa">Megaeupoa</tp:taxon-name-part> <tp:taxon-name-part taxon-name-part-type="species" reg="yanfengi">yanfengi</tp:taxon-name-part></tp:taxon-name></italic> sp. nov., male paratype (images flipped horizontally). <bold>A</bold> prolateral <bold>B</bold> retrolateral.</p></caption><graphic xmlns:xlink="http://www.w3.org/1999/xlink" xlink:href="zookeys-952-095-g010.jpg" position="float" orientation="portrait" xlink:type="simple" id="oo_435138.jpg"><uri content-type="original_file" xlink:type="simple">https://binary.pensoft.net/fig/435138</uri></graphic></fig><p>Palp (Figs <xref ref-type="fig" rid="F9">9A–D</xref>, <xref ref-type="fig" rid="F10">10A, B</xref>): Patella covered with dense, white setae dorsally; tibia slightly wider than long, with subtriangular ventral apophysis, <abbrev xmlns:xlink="http://www.w3.org/1999/xlink" xlink:title="retrolateral tibial apophysis" id="ABBRID0EHABG" xlink:type="simple">RTA</abbrev> stout, slightly longer than wide in lateral view, terminus flat; cymbium longer than wide; bulb longer than wide; embolus filiform, undulate, half of embolus obscured by embolic sheath, other half enclosed by lateral terminal apophysis; conductor membranous, sheet-shaped, adjacent to embolus; median apophysis three times longer than wide, stout; inferior terminal apophysis thin, four times longer than wide, lateral terminal apophysis filiform, embolus curled circularly, terminal apophysis semicircular.</p><p><bold>Female</bold> (Fig. <xref ref-type="fig" rid="F11">11A, B, F</xref>). Total length 5.51. Carapace 2.35 long, 1.76 wide. Abdomen 3.09 long, 1.90 wide. Clypeus 0.09 high. Eye sizes and inter-distances: <abbrev xmlns:xlink="http://www.w3.org/1999/xlink" xlink:title="anterior median eye" id="ABBRID0ETABG" xlink:type="simple">AME</abbrev> 0.62, <abbrev xmlns:xlink="http://www.w3.org/1999/xlink" xlink:title="anterior lateral eye" id="ABBRID0EXABG" xlink:type="simple">ALE</abbrev> 0.37, <abbrev xmlns:xlink="http://www.w3.org/1999/xlink" xlink:title="posterior lateral eye" id="ABBRID0E2ABG" xlink:type="simple">PLE</abbrev> 0.26, <abbrev xmlns:xlink="http://www.w3.org/1999/xlink" xlink:title="anterior eye row width" id="ABBRID0E6ABG" xlink:type="simple">AERW</abbrev> 1.87, <abbrev xmlns:xlink="http://www.w3.org/1999/xlink" xlink:title="posterior eye row width" id="ABBRID0EDBBG" xlink:type="simple">PERW</abbrev> 1.71, <abbrev xmlns:xlink="http://www.w3.org/1999/xlink" xlink:title="eye field length" id="ABBRID0EHBBG" xlink:type="simple">EFL</abbrev> 1.22. Legs: I 4.29 (1.34 + 1.53 + 0.84 + 0.58), II 4.08 (1.27 + 1.38 + 0.88 + 0.55), III 4.33 (1.23 + 1.48 + 1.01 + 0.61), IV 5.81 (1.59 + 2.01 + 1.50 + 0.71). Habitus similar to that of male.</p><p>Epigyne (Fig. <xref ref-type="fig" rid="F11">11A, B</xref>) as long as wide; hood located posteriorly; windows large, oval; copulatory openings located medially; copulatory ducts curled on either side with two pairs of spermathecae; primary spermathecae small, situated anteriorly, secondary spermathecae larger than primary spermathecae.</p></tp:treatment-sec><tp:treatment-sec sec-type="distribution" id="SECID0ERBBG"><title>Distribution.</title><p>Known only from the type locality in Yunnan, China.</p><fig id="F11" position="float" orientation="portrait"><object-id xmlns:xlink="http://www.w3.org/1999/xlink" content-type="doi" xlink:type="simple">10.3897/zookeys.952.51849.figure11</object-id><object-id xmlns:xlink="http://www.w3.org/1999/xlink" content-type="arpha" xlink:type="simple">93815EE1-E5DF-58D7-91E8-36A293828204</object-id><label>Figure 11.</label><caption><p><italic><tp:taxon-name><tp:taxon-name-part taxon-name-part-type="genus" reg="Megaeupoa">Megaeupoa</tp:taxon-name-part> <tp:taxon-name-part taxon-name-part-type="species" reg="yanfengi">yanfengi</tp:taxon-name-part></tp:taxon-name></italic> sp. nov., female paratype and male holotype. <bold>A</bold> epigyne, ventral <bold>B</bold> vulva, dorsal and schematic duct course shown in lateral view <bold>C</bold> male holotype habitus, lateral <bold>D</bold> male paratype habitus, ventral <bold>E</bold> male paratype habitus, lateral <bold>F</bold> female habitus, dorsal <bold>G</bold> frontal view of male paratype <bold>H</bold> dorsal view of chelicerae, paratype male.</p></caption><graphic xmlns:xlink="http://www.w3.org/1999/xlink" xlink:href="zookeys-952-095-g011.jpg" position="float" orientation="portrait" xlink:type="simple" id="oo_435139.jpg"><uri content-type="original_file" xlink:type="simple">https://binary.pensoft.net/fig/435139</uri></graphic></fig></tp:treatment-sec></tp:taxon-treatment>
