# Supplementary material for: Two new genera and eight new species of jumping spiders (Araneae, Salticidae) from Xishuangbanna, Yunnan, China
Source: Zookeys. 2020 Jul 23;952:95–128. doi: 10.3897/zookeys.952.51849 (PMC7394778; doi:10.3897/zookeys.952.51849)
Supplement: XML Treatment for Nigorella mengla [file zookeys.952.51849-treatment12.xml]

<!DOCTYPE tp:taxon-treatment
  PUBLIC "-//TaxonX//DTD Taxonomic Treatment Publishing DTD v0 20100105//EN" "tax-treatment-NSO.dtd">
<tp:taxon-treatment xmlns:tp="http://www.plazi.org/taxpub"><tp:treatment-meta><kwd-group><label>Taxon classification</label><kwd><named-content xmlns:xlink="http://www.w3.org/1999/xlink" content-type="kingdom">Animalia</named-content></kwd><kwd><named-content xmlns:xlink="http://www.w3.org/1999/xlink" content-type="order">Araneae</named-content></kwd><kwd><named-content xmlns:xlink="http://www.w3.org/1999/xlink" content-type="family">Salticidae</named-content></kwd></kwd-group><mixed-citation publication-type="journal"><person-group><name><surname>Lin</surname><given-names>Yejie</given-names></name><name><surname>Li</surname><given-names>Shuqiang</given-names></name></person-group><article-title>Two new genera and eight new species of jumping spiders (<tp:taxon-name><tp:taxon-name-part taxon-name-part-type="order">Araneae</tp:taxon-name-part></tp:taxon-name>, <tp:taxon-name><tp:taxon-name-part taxon-name-part-type="family">Salticidae</tp:taxon-name-part></tp:taxon-name>) from Xishuangbanna, Yunnan, China</article-title><source>Zookeys</source><day>23</day><month>7</month><year>2020</year><volume>952</volume><fpage>95</fpage><lpage>128</lpage><pub-id pub-id-type="doi">10.3897/zookeys.952.51849</pub-id></mixed-citation></tp:treatment-meta><tp:nomenclature><tp:taxon-name><object-id xmlns:xlink="http://www.w3.org/1999/xlink" content-type="arpha" xlink:type="simple">DF1E3E0B-8447-56C4-8DD1-0305AE8A4564</object-id>
              <tp:taxon-name-part taxon-name-part-type="genus" reg="Nigorella">Nigorella</tp:taxon-name-part>
              <tp:taxon-name-part taxon-name-part-type="species" reg="mengla">mengla</tp:taxon-name-part>
              <object-id xmlns:xlink="http://www.w3.org/1999/xlink" content-type="zoobank" xlink:type="simple">http://zoobank.org/40E914DD-A047-4855-958A-7DCC3EC0C446</object-id>
            </tp:taxon-name><tp:taxon-status xmlns:xlink="http://www.w3.org/1999/xlink" xlink:type="simple">sp. nov.</tp:taxon-status><xref ref-type="fig" rid="F12">Figures 12</xref><xref ref-type="fig" rid="F13">, 13</xref></tp:nomenclature><tp:treatment-sec sec-type="type material" id="SECID0E6FBG"><title>Type material.</title><p><bold><italic>Holotype</italic></bold> ♂(<named-content xmlns:xlink="http://www.w3.org/1999/xlink" content-type="dwc:institutional_code" xlink:type="simple">IZCAS</named-content>-Ar40911), China: Yunnan: Xishuangbanna, Mengla County, Menglun Township, <abbrev xmlns:xlink="http://www.w3.org/1999/xlink" content-type="institution" xlink:title="Xishuangbanna Tropical Botanical Garden" id="ABBRID0EPGBG" xlink:type="simple">XTBG</abbrev>, Leprosy Village, <named-content xmlns:xlink="http://www.w3.org/1999/xlink" content-type="dwc:verbatimCoordinates" xlink:type="simple"><named-content content-type="geo-json" specific-use="{&#34;type&#34;:&#34;Point&#34;,&#34;coordinates&#34;:[101.288300,21.893200]}" id="NCID0EXGBG" xlink:type="simple">21.8932N, 101.2883E</named-content></named-content>, elevation ca 550 m, 20.IX.2017, Yanfeng Tong leg. <bold><italic>Paratypes</italic></bold> 4♂1♀(<named-content xmlns:xlink="http://www.w3.org/1999/xlink" content-type="dwc:institutional_code" xlink:type="simple">IZCAS</named-content>-Ar40912–Ar40916), same data as holotype.</p></tp:treatment-sec><tp:treatment-sec sec-type="etymology" id="SECID0EEHBG"><title>Etymology.</title><p>The specific name is a noun in apposition and refers to the type locality.</p></tp:treatment-sec><tp:treatment-sec sec-type="diagnosis" id="SECID0EJHBG"><title>Diagnosis.</title><p><italic><tp:taxon-name><tp:taxon-name-part taxon-name-part-type="genus" reg="Nigorella">Nigorella</tp:taxon-name-part> <tp:taxon-name-part taxon-name-part-type="species" reg="mengla">mengla</tp:taxon-name-part></tp:taxon-name></italic> sp. nov. resembles <italic><tp:taxon-name><tp:taxon-name-part taxon-name-part-type="genus" reg="Nigorella">N.</tp:taxon-name-part> <tp:taxon-name-part taxon-name-part-type="species" reg="sichuanensis">sichuanensis</tp:taxon-name-part></tp:taxon-name></italic> Peng, Xie &amp; Kim, 1993 and <italic><tp:taxon-name><tp:taxon-name-part taxon-name-part-type="genus" reg="Evarcha">Evarcha</tp:taxon-name-part> <tp:taxon-name-part taxon-name-part-type="species" reg="orientalis">orientalis</tp:taxon-name-part></tp:taxon-name></italic> (Song &amp; Chai, 1992) by the bifurcated <abbrev xmlns:xlink="http://www.w3.org/1999/xlink" xlink:title="retrolateral tibial apophysis" id="ABBRID0EQIBG" xlink:type="simple">RTA</abbrev> and dorsal embolic apophysis behind the embolus but differs in the following: the palpal tibia is wider than long (vs. longer than wide in <italic><tp:taxon-name><tp:taxon-name-part taxon-name-part-type="genus" reg="Nigorella">N.</tp:taxon-name-part> <tp:taxon-name-part taxon-name-part-type="species" reg="sichuanensis">sichuanensis</tp:taxon-name-part></tp:taxon-name></italic>); the tegular lobe is folded (vs. straight in <italic><tp:taxon-name><tp:taxon-name-part taxon-name-part-type="genus" reg="Nigorella">N.</tp:taxon-name-part> <tp:taxon-name-part taxon-name-part-type="species" reg="sichuanensis">sichuanensis</tp:taxon-name-part></tp:taxon-name></italic> and <italic><tp:taxon-name><tp:taxon-name-part taxon-name-part-type="genus" reg="Evarcha">E.</tp:taxon-name-part> <tp:taxon-name-part taxon-name-part-type="species" reg="orientalis">orientalis</tp:taxon-name-part></tp:taxon-name></italic>). In the female, the spermathecae are S-shaped (vs. spermathecae coiled in <italic><tp:taxon-name><tp:taxon-name-part taxon-name-part-type="genus" reg="Nigorella">N.</tp:taxon-name-part> <tp:taxon-name-part taxon-name-part-type="species" reg="sichuanensis">sichuanensis</tp:taxon-name-part></tp:taxon-name></italic>), and the hoods are deeper (vs. unobvious in <italic><tp:taxon-name><tp:taxon-name-part taxon-name-part-type="genus" reg="Evarcha">E.</tp:taxon-name-part> <tp:taxon-name-part taxon-name-part-type="species" reg="orientalis">orientalis</tp:taxon-name-part></tp:taxon-name></italic>).</p></tp:treatment-sec><tp:treatment-sec sec-type="description" id="SECID0ELKBG"><title>Description.</title><p><bold>Male</bold> (Figs <xref ref-type="fig" rid="F12">12</xref>, <xref ref-type="fig" rid="F13">13C, E</xref>). Total length 8.23. Carapace 4.5 long, 3.19 wide. Abdomen 4.04 long, 2.69 wide. Clypeus 0.22 high. Eye sizes and inter-distances: <abbrev xmlns:xlink="http://www.w3.org/1999/xlink" xlink:title="anterior median eye" id="ABBRID0E2KBG" xlink:type="simple">AME</abbrev> 0.79, <abbrev xmlns:xlink="http://www.w3.org/1999/xlink" xlink:title="anterior lateral eye" id="ABBRID0E6KBG" xlink:type="simple">ALE</abbrev> 0.38, <abbrev xmlns:xlink="http://www.w3.org/1999/xlink" xlink:title="posterior lateral eye" id="ABBRID0EDLBG" xlink:type="simple">PLE</abbrev> 1.04, <abbrev xmlns:xlink="http://www.w3.org/1999/xlink" xlink:title="anterior eye row width" id="ABBRID0EHLBG" xlink:type="simple">AERW</abbrev> 2.35, <abbrev xmlns:xlink="http://www.w3.org/1999/xlink" xlink:title="posterior eye row width" id="ABBRID0ELLBG" xlink:type="simple">PERW</abbrev> 2.34, <abbrev xmlns:xlink="http://www.w3.org/1999/xlink" xlink:title="eye field length" id="ABBRID0EPLBG" xlink:type="simple">EFL</abbrev> 1.02. Legs: I 7.97 (2.50 + 3.28 + 1.28 + 0.91), II 5.19 (1.64 + 1.88 + 0.96 + 0.71), III 8.01 (2.81 + 2.56 + 1.61 + 1.03), IV 7.85 (2.45 + 2.56 + 1.84 + 1.00). Carapace black, red-brown medially, carapace edge and sides of cephalic part with white setal stripes, thoracic part sloping abruptly, clothed with white and dark setae. Fovea indistinct. Clypeus orange-brown to dark brown, covered with thin setae. Chelicerae black, with two retromarginal teeth and one promarginal tooth. Endites and labium black. Sternum black, covered with dark setae. Legs red-brown except femora with black pattern. Abdomen elongated oval, dorsum with two pairs of muscle depressions, with white line centrally, white line widens medially; venter black with dark setae; sides black with white spots.</p><fig id="F12" position="float" orientation="portrait"><object-id xmlns:xlink="http://www.w3.org/1999/xlink" content-type="doi" xlink:type="simple">10.3897/zookeys.952.51849.figure12</object-id><object-id xmlns:xlink="http://www.w3.org/1999/xlink" content-type="arpha" xlink:type="simple">FCD83B34-F648-5CDC-9ED7-3379ADAB4F45</object-id><label>Figure 12.</label><caption><p>Palp of <italic><tp:taxon-name><tp:taxon-name-part taxon-name-part-type="genus" reg="Nigorella">Nigorella</tp:taxon-name-part> <tp:taxon-name-part taxon-name-part-type="species" reg="mengla">mengla</tp:taxon-name-part></tp:taxon-name></italic> sp. nov. <bold>A–C</bold> male holotype; <bold>D, E</bold> male paratype <bold>A</bold> prolateral <bold>B</bold> retrolateral <bold>C</bold> ventral <bold>D</bold> embolic division, dorsal view <bold>E</bold><abbrev xmlns:xlink="http://www.w3.org/1999/xlink" xlink:title="retrolateral tibial apophysis" id="ABBRID0EUMBG" xlink:type="simple">RTA</abbrev>, retrolateral view.</p></caption><graphic xmlns:xlink="http://www.w3.org/1999/xlink" xlink:href="zookeys-952-095-g012.jpg" position="float" orientation="portrait" xlink:type="simple" id="oo_435140.jpg"><uri content-type="original_file" xlink:type="simple">https://binary.pensoft.net/fig/435140</uri></graphic></fig><p>Palp (Fig. <xref ref-type="fig" rid="F12">12A–E</xref>): Tibia slightly wider than long, <abbrev xmlns:xlink="http://www.w3.org/1999/xlink" xlink:title="retrolateral tibial apophysis" id="ABBRID0EDNBG" xlink:type="simple">RTA</abbrev> bifurcated, ventral branch blunt, dorsal ramus well-developed, pointed; cymbium flattened, covered with long setae; bulb almost round, with sperm duct extending along margin, tegular lobe folded; embolus stout, dorsal embolic apophysis behind embolus, connected to embolus with membrane.</p><p><bold>Female</bold> (Fig. <xref ref-type="fig" rid="F13">13A, B, D</xref>). Total length 7.85. Carapace 4.30 long, 2.94 wide. Abdomen 4.12 long, 2.04 wide. Clypeus 0.19 high. Eye sizes and inter-distances: <abbrev xmlns:xlink="http://www.w3.org/1999/xlink" xlink:title="anterior median eye" id="ABBRID0EPNBG" xlink:type="simple">AME</abbrev> 0.65, <abbrev xmlns:xlink="http://www.w3.org/1999/xlink" xlink:title="anterior lateral eye" id="ABBRID0ETNBG" xlink:type="simple">ALE</abbrev> 0.41, <abbrev xmlns:xlink="http://www.w3.org/1999/xlink" xlink:title="posterior lateral eye" id="ABBRID0EXNBG" xlink:type="simple">PLE</abbrev> 0.33, <abbrev xmlns:xlink="http://www.w3.org/1999/xlink" xlink:title="anterior eye row width" id="ABBRID0E2NBG" xlink:type="simple">AERW</abbrev> 2.36, <abbrev xmlns:xlink="http://www.w3.org/1999/xlink" xlink:title="posterior eye row width" id="ABBRID0E6NBG" xlink:type="simple">PERW</abbrev> 2.35, <abbrev xmlns:xlink="http://www.w3.org/1999/xlink" xlink:title="eye field length" id="ABBRID0EDOBG" xlink:type="simple">EFL</abbrev> 1.02. Legs: I 6.43 (2.20 + 2.58 + 0.92 + 0.73), II 6.10 (2.00 + 2.45 + 0.88 + 0.77), III 7.42 (2.56 + 2.50 + 1.48 + 0.88), IV 7.08 (2.18 + 2.48 + 1.56 + 0.86). Habitus similar to that of male except paler.</p><p>Epigyne (Fig. <xref ref-type="fig" rid="F13">13A, B</xref>) wider than long, with pair of hoods near epigastral furrow; copulatory openings situated medially, C-shaped; copulatory ducts indistinct; spermathecae S-shaped; fertilization ducts well-developed.</p></tp:treatment-sec><tp:treatment-sec sec-type="distribution" id="SECID0ENOBG"><title>Distribution.</title><p>Known only from the type locality in Yunnan, China.</p><fig id="F13" position="float" orientation="portrait"><object-id xmlns:xlink="http://www.w3.org/1999/xlink" content-type="doi" xlink:type="simple">10.3897/zookeys.952.51849.figure13</object-id><object-id xmlns:xlink="http://www.w3.org/1999/xlink" content-type="arpha" xlink:type="simple">EA65E718-2FB9-5617-9939-FB44C28CF9E3</object-id><label>Figure 13.</label><caption><p><italic><tp:taxon-name><tp:taxon-name-part taxon-name-part-type="genus" reg="Nigorella">Nigorella</tp:taxon-name-part> <tp:taxon-name-part taxon-name-part-type="species" reg="mengla">mengla</tp:taxon-name-part></tp:taxon-name></italic> sp. nov., female paratype and male holotype. <bold>A</bold> epigyne, ventral <bold>B</bold> vulva, dorsal <bold>C</bold> male holotype habitus, dorsal <bold>D</bold> female paratype habitus, dorsal <bold>E</bold> male paratype habitus, lateral.</p></caption><graphic xmlns:xlink="http://www.w3.org/1999/xlink" xlink:href="zookeys-952-095-g013.jpg" position="float" orientation="portrait" xlink:type="simple" id="oo_435141.jpg"><uri content-type="original_file" xlink:type="simple">https://binary.pensoft.net/fig/435141</uri></graphic></fig></tp:treatment-sec></tp:taxon-treatment>
