# Supplementary material for: Two new genera and eight new species of jumping spiders (Araneae, Salticidae) from Xishuangbanna, Yunnan, China
Source: Zookeys. 2020 Jul 23;952:95–128. doi: 10.3897/zookeys.952.51849 (PMC7394778; doi:10.3897/zookeys.952.51849)
Supplement: XML Treatment for Onomastus chenae [file zookeys.952.51849-treatment14.xml]

<!DOCTYPE tp:taxon-treatment
  PUBLIC "-//TaxonX//DTD Taxonomic Treatment Publishing DTD v0 20100105//EN" "tax-treatment-NSO.dtd">
<tp:taxon-treatment xmlns:tp="http://www.plazi.org/taxpub"><tp:treatment-meta><kwd-group><label>Taxon classification</label><kwd><named-content xmlns:xlink="http://www.w3.org/1999/xlink" content-type="kingdom">Animalia</named-content></kwd><kwd><named-content xmlns:xlink="http://www.w3.org/1999/xlink" content-type="order">Araneae</named-content></kwd><kwd><named-content xmlns:xlink="http://www.w3.org/1999/xlink" content-type="family">Salticidae</named-content></kwd></kwd-group><mixed-citation publication-type="journal"><person-group><name><surname>Lin</surname><given-names>Yejie</given-names></name><name><surname>Li</surname><given-names>Shuqiang</given-names></name></person-group><article-title>Two new genera and eight new species of jumping spiders (<tp:taxon-name><tp:taxon-name-part taxon-name-part-type="order">Araneae</tp:taxon-name-part></tp:taxon-name>, <tp:taxon-name><tp:taxon-name-part taxon-name-part-type="family">Salticidae</tp:taxon-name-part></tp:taxon-name>) from Xishuangbanna, Yunnan, China</article-title><source>Zookeys</source><day>23</day><month>7</month><year>2020</year><volume>952</volume><fpage>95</fpage><lpage>128</lpage><pub-id pub-id-type="doi">10.3897/zookeys.952.51849</pub-id></mixed-citation></tp:treatment-meta><tp:nomenclature><tp:taxon-name><object-id xmlns:xlink="http://www.w3.org/1999/xlink" content-type="arpha" xlink:type="simple">841D13C6-A640-537F-AF02-B65667DF27A8</object-id>
              <tp:taxon-name-part taxon-name-part-type="genus" reg="Onomastus">Onomastus</tp:taxon-name-part>
              <tp:taxon-name-part taxon-name-part-type="species" reg="chenae">chenae</tp:taxon-name-part>
              <object-id xmlns:xlink="http://www.w3.org/1999/xlink" content-type="zoobank" xlink:type="simple">http://zoobank.org/5D31CB6D-4D53-48E2-80EB-613A6B860611</object-id>
            </tp:taxon-name><tp:taxon-status xmlns:xlink="http://www.w3.org/1999/xlink" xlink:type="simple">sp. nov.</tp:taxon-status><xref ref-type="fig" rid="F14">Figures 14</xref><xref ref-type="fig" rid="F15">, 15</xref></tp:nomenclature><tp:treatment-sec sec-type="type material" id="SECID0EVSBG"><title>Type material.</title><p><bold><italic>Holotype</italic></bold> ♂(<named-content xmlns:xlink="http://www.w3.org/1999/xlink" content-type="dwc:institutional_code" xlink:type="simple">IZCAS</named-content>-Ar40917), China: Yunnan: Xishuangbanna, Mengla County, Menglun Township, <abbrev xmlns:xlink="http://www.w3.org/1999/xlink" content-type="institution" xlink:title="Xishuangbanna Tropical Botanical Garden" id="ABBRID0EFTBG" xlink:type="simple">XTBG</abbrev>, Leprosy Village, <named-content xmlns:xlink="http://www.w3.org/1999/xlink" content-type="dwc:verbatimCoordinates" xlink:type="simple"><named-content content-type="geo-json" specific-use="{&#34;type&#34;:&#34;Point&#34;,&#34;coordinates&#34;:[101.288300,21.893200]}" id="NCID0ENTBG" xlink:type="simple">21.8932N, 101.2883E</named-content></named-content>, elevation ca 550 m, 27.IX.2017, Zhigang Chen, Yunchun Li, Qingyuan Zhao and Jincheng Liu leg. <bold><italic>Paratypes</italic></bold> 5♂8♀(<named-content xmlns:xlink="http://www.w3.org/1999/xlink" content-type="dwc:institutional_code" xlink:type="simple">IZCAS</named-content>-Ar40918–Ar40930), same data as holotype.</p></tp:treatment-sec><tp:treatment-sec sec-type="etymology" id="SECID0E1TBG"><title>Etymology.</title><p>The species is named after Ms. Chen Zeng, who helped us greatly with this research; noun (name) in genitive case.</p></tp:treatment-sec><tp:treatment-sec sec-type="diagnosis" id="SECID0E6TBG"><title>Diagnosis.</title><p>Males of <italic><tp:taxon-name><tp:taxon-name-part taxon-name-part-type="genus" reg="Onomastus">Onomastus</tp:taxon-name-part> <tp:taxon-name-part taxon-name-part-type="species" reg="chenae">chenae</tp:taxon-name-part></tp:taxon-name></italic> sp. nov. are similar to <italic><tp:taxon-name><tp:taxon-name-part taxon-name-part-type="genus" reg="Onomastus">O.</tp:taxon-name-part> <tp:taxon-name-part taxon-name-part-type="species" reg="kanoi">kanoi</tp:taxon-name-part></tp:taxon-name></italic> Ono, 1995 by having the same shaped spur, a mesal branch of conductor, and a wide conductor. However, <italic><tp:taxon-name><tp:taxon-name-part taxon-name-part-type="genus" reg="Onomastus">O.</tp:taxon-name-part> <tp:taxon-name-part taxon-name-part-type="species" reg="chenae">chenae</tp:taxon-name-part></tp:taxon-name></italic> sp. nov. can be distinguished by having three apophyses on the median apophysis (vs. two in <italic><tp:taxon-name><tp:taxon-name-part taxon-name-part-type="genus" reg="Onomastus">O.</tp:taxon-name-part> <tp:taxon-name-part taxon-name-part-type="species" reg="kanoi">kanoi</tp:taxon-name-part></tp:taxon-name></italic>); the epigyne is wider than long (vs. longer than wide in <italic><tp:taxon-name><tp:taxon-name-part taxon-name-part-type="genus" reg="Onomastus">O.</tp:taxon-name-part> <tp:taxon-name-part taxon-name-part-type="species" reg="kanoi">kanoi</tp:taxon-name-part></tp:taxon-name></italic>), and the copulatory opening is located posteriorly (vs. medially in <italic><tp:taxon-name><tp:taxon-name-part taxon-name-part-type="genus" reg="Onomastus">O.</tp:taxon-name-part> <tp:taxon-name-part taxon-name-part-type="species" reg="kanoi">kanoi</tp:taxon-name-part></tp:taxon-name></italic>).</p></tp:treatment-sec><tp:treatment-sec sec-type="description" id="SECID0EHWBG"><title>Description.</title><p><bold>Male</bold> (Figs <xref ref-type="fig" rid="F14">14A–C</xref>, <xref ref-type="fig" rid="F15">15C, E–G</xref>). Total length 3.66. Carapace 1.60 long, 0.92 wide. Abdomen 2.30 long, 0.75 wide. Clypeus 0.02 high. Eye sizes and inter-distances: <abbrev xmlns:xlink="http://www.w3.org/1999/xlink" xlink:title="anterior median eye" id="ABBRID0EXWBG" xlink:type="simple">AME</abbrev> 0.34, <abbrev xmlns:xlink="http://www.w3.org/1999/xlink" xlink:title="anterior lateral eye" id="ABBRID0E2WBG" xlink:type="simple">ALE</abbrev> 0.10, <abbrev xmlns:xlink="http://www.w3.org/1999/xlink" xlink:title="posterior lateral eye" id="ABBRID0E6WBG" xlink:type="simple">PLE</abbrev> 0.12, <abbrev xmlns:xlink="http://www.w3.org/1999/xlink" xlink:title="anterior eye row width" id="ABBRID0EDXBG" xlink:type="simple">AERW</abbrev> 0.88, <abbrev xmlns:xlink="http://www.w3.org/1999/xlink" xlink:title="posterior eye row width" id="ABBRID0EHXBG" xlink:type="simple">PERW</abbrev> 0.67, <abbrev xmlns:xlink="http://www.w3.org/1999/xlink" xlink:title="eye field length" id="ABBRID0ELXBG" xlink:type="simple">EFL</abbrev> 0.47. Legs: I 4.67 (1.28 + 1.85 + 1.00 + 0.44), II 4.55 (1.36 + 1.65 + 1.01 + 0.53), III 4.81 (1.28 + 1.62 + 1.40 + 0.51), IV 5.90 (1.67 + 1.95 + 1.79 + 0.49). Carapace white, black ring around PLEs and PMEs, cephalic part covered with golden setae. Fovea longitudinal, PLEs situated posteriorly. Clypeus white, covered with white setae. Chelicerae white with five promarginal and five retromarginal teeth. Endites, labium and sternum white. Legs white, base of tibia with black spot. Abdomen elongated oval, white.</p><fig id="F14" position="float" orientation="portrait"><object-id xmlns:xlink="http://www.w3.org/1999/xlink" content-type="doi" xlink:type="simple">10.3897/zookeys.952.51849.figure14</object-id><object-id xmlns:xlink="http://www.w3.org/1999/xlink" content-type="arpha" xlink:type="simple">4A2BC1CC-6EEC-571C-9EF7-7B88BAD098E7</object-id><label>Figure 14.</label><caption><p>Palp of <italic><tp:taxon-name><tp:taxon-name-part taxon-name-part-type="genus" reg="Onomastus">Onomastus</tp:taxon-name-part> <tp:taxon-name-part taxon-name-part-type="species" reg="chenae">chenae</tp:taxon-name-part></tp:taxon-name></italic> sp. nov., male holotype. <bold>A</bold> prolateral <bold>B</bold> ventral <bold>C</bold> retrolateral.</p></caption><graphic xmlns:xlink="http://www.w3.org/1999/xlink" xlink:href="zookeys-952-095-g014.jpg" position="float" orientation="portrait" xlink:type="simple" id="oo_435142.jpg"><uri content-type="original_file" xlink:type="simple">https://binary.pensoft.net/fig/435142</uri></graphic></fig><p>Palp (Fig. <xref ref-type="fig" rid="F14">14A–C</xref>): Patella with subtriangular patellar apophysis, longer than wide; tibia as long as wide, without retrolateral apophysis; cymbium longer than wide, covered with setae; bulb approximately as long as wide, structure of bulb is complex; sperm duct clearly visible; spur on mesal branch of conductor hook shaped; conductor wide; embolic division occupying large area on bulb with developed conductor; embolus filiform, very long; median apophysis with three apophyses.</p><p><bold>Female</bold> (Fig. <xref ref-type="fig" rid="F15">15A, B, D, E</xref>). Total length 3.76. Carapace 1.61 long, 1.05 wide. Abdomen 2.2 long, 0.73 wide. Clypeus 0.02 high. Eye sizes and inter-distances: <abbrev xmlns:xlink="http://www.w3.org/1999/xlink" xlink:title="anterior median eye" id="ABBRID0E2YBG" xlink:type="simple">AME</abbrev> 0.36, <abbrev xmlns:xlink="http://www.w3.org/1999/xlink" xlink:title="anterior lateral eye" id="ABBRID0E6YBG" xlink:type="simple">ALE</abbrev> 0.10, <abbrev xmlns:xlink="http://www.w3.org/1999/xlink" xlink:title="posterior lateral eye" id="ABBRID0EDZBG" xlink:type="simple">PLE</abbrev> 0.60, <abbrev xmlns:xlink="http://www.w3.org/1999/xlink" xlink:title="anterior eye row width" id="ABBRID0EHZBG" xlink:type="simple">AERW</abbrev> 0.99, <abbrev xmlns:xlink="http://www.w3.org/1999/xlink" xlink:title="posterior eye row width" id="ABBRID0ELZBG" xlink:type="simple">PERW</abbrev> 0.70, <abbrev xmlns:xlink="http://www.w3.org/1999/xlink" xlink:title="eye field length" id="ABBRID0EPZBG" xlink:type="simple">EFL</abbrev> 1.69. Legs: I 4.59 (1.29 + 1.86 + 1.01 + 0.43), II 4.45 (1.31 + 1.70 + 1.02 + 0.42), III 4.89 (1.31 + 1.59 + 1.45 + 0.54), IV 5.96 (1.68 + 1.98 + 1.76 + 0.54). Habitus similar to that of male.</p><p>Epigyne (Fig. <xref ref-type="fig" rid="F15">15A, B</xref>) wider than long; transverse copulatory openings sclerotized posteriorly; copulatory ducts and spermathecae visible on epigynal surface, copulatory ducts meandering; spermathecae oval posteriorly.</p></tp:treatment-sec><tp:treatment-sec sec-type="distribution" id="SECID0EZZBG"><title>Distribution.</title><p>Known only from the type locality in Yunnan, China.</p><fig id="F15" position="float" orientation="portrait"><object-id xmlns:xlink="http://www.w3.org/1999/xlink" content-type="doi" xlink:type="simple">10.3897/zookeys.952.51849.figure15</object-id><object-id xmlns:xlink="http://www.w3.org/1999/xlink" content-type="arpha" xlink:type="simple">C8523791-1CD1-5B85-9E1C-ACC3CE9C3FFD</object-id><label>Figure 15.</label><caption><p><italic><tp:taxon-name><tp:taxon-name-part taxon-name-part-type="genus" reg="Onomastus">Onomastus</tp:taxon-name-part> <tp:taxon-name-part taxon-name-part-type="species" reg="chenae">chenae</tp:taxon-name-part></tp:taxon-name></italic> sp. nov., female paratype and male holotype. <bold>A</bold> epigyne, ventral <bold>B</bold> vulva, dorsal <bold>C</bold> male holotype habitus, dorsal <bold>D</bold> female paratype habitus, dorsal <bold>E</bold> same, lateral <bold>F</bold> frontal view of male paratype <bold>G</bold> dorsal view of chelicerae, paratype.</p></caption><graphic xmlns:xlink="http://www.w3.org/1999/xlink" xlink:href="zookeys-952-095-g015.jpg" position="float" orientation="portrait" xlink:type="simple" id="oo_435143.jpg"><uri content-type="original_file" xlink:type="simple">https://binary.pensoft.net/fig/435143</uri></graphic></fig></tp:treatment-sec></tp:taxon-treatment>
