# Supplementary material for: Two new genera and eight new species of jumping spiders (Araneae, Salticidae) from Xishuangbanna, Yunnan, China
Source: Zookeys. 2020 Jul 23;952:95–128. doi: 10.3897/zookeys.952.51849 (PMC7394778; doi:10.3897/zookeys.952.51849)
Supplement: XML Treatment for Synagelides platnicki [file zookeys.952.51849-treatment16.xml]

<!DOCTYPE tp:taxon-treatment
  PUBLIC "-//TaxonX//DTD Taxonomic Treatment Publishing DTD v0 20100105//EN" "tax-treatment-NSO.dtd">
<tp:taxon-treatment xmlns:tp="http://www.plazi.org/taxpub"><tp:treatment-meta><kwd-group><label>Taxon classification</label><kwd><named-content xmlns:xlink="http://www.w3.org/1999/xlink" content-type="kingdom">Animalia</named-content></kwd><kwd><named-content xmlns:xlink="http://www.w3.org/1999/xlink" content-type="order">Araneae</named-content></kwd><kwd><named-content xmlns:xlink="http://www.w3.org/1999/xlink" content-type="family">Salticidae</named-content></kwd></kwd-group><mixed-citation publication-type="journal"><person-group><name><surname>Lin</surname><given-names>Yejie</given-names></name><name><surname>Li</surname><given-names>Shuqiang</given-names></name></person-group><article-title>Two new genera and eight new species of jumping spiders (<tp:taxon-name><tp:taxon-name-part taxon-name-part-type="order">Araneae</tp:taxon-name-part></tp:taxon-name>, <tp:taxon-name><tp:taxon-name-part taxon-name-part-type="family">Salticidae</tp:taxon-name-part></tp:taxon-name>) from Xishuangbanna, Yunnan, China</article-title><source>Zookeys</source><day>23</day><month>7</month><year>2020</year><volume>952</volume><fpage>95</fpage><lpage>128</lpage><pub-id pub-id-type="doi">10.3897/zookeys.952.51849</pub-id></mixed-citation></tp:treatment-meta><tp:nomenclature><tp:taxon-name><object-id xmlns:xlink="http://www.w3.org/1999/xlink" content-type="arpha" xlink:type="simple">EB0862AC-C4DE-5C71-A92E-3E0698BEB9DC</object-id>
              <tp:taxon-name-part taxon-name-part-type="genus" reg="Synagelides">Synagelides</tp:taxon-name-part>
              <tp:taxon-name-part taxon-name-part-type="species" reg="platnicki">platnicki</tp:taxon-name-part>
              <object-id xmlns:xlink="http://www.w3.org/1999/xlink" content-type="zoobank" xlink:type="simple">http://zoobank.org/D99DB9E7-6486-4471-9BDD-C5D20635D47B</object-id>
            </tp:taxon-name><tp:taxon-status xmlns:xlink="http://www.w3.org/1999/xlink" xlink:type="simple">sp. nov.</tp:taxon-status><xref ref-type="fig" rid="F16">Figures 16</xref><xref ref-type="fig" rid="F17">, 17</xref></tp:nomenclature><tp:treatment-sec sec-type="type material" id="SECID0EF5BG"><title>Type material.</title><p><bold><italic>Holotype</italic></bold> ♂(<named-content xmlns:xlink="http://www.w3.org/1999/xlink" content-type="dwc:institutional_code" xlink:type="simple">IZCAS</named-content>-Ar40931), China: Yunnan: Xishuangbanna, Mengla County, Menglun Township, <abbrev xmlns:xlink="http://www.w3.org/1999/xlink" content-type="institution" xlink:title="Xishuangbanna Tropical Botanical Garden" id="ABBRID0EV5BG" xlink:type="simple">XTBG</abbrev>, Leprosy Village, <named-content xmlns:xlink="http://www.w3.org/1999/xlink" content-type="dwc:verbatimCoordinates" xlink:type="simple"><named-content content-type="geo-json" specific-use="{&#34;type&#34;:&#34;Point&#34;,&#34;coordinates&#34;:[101.288300,21.893200]}" id="NCID0E45BG" xlink:type="simple">21.8932N, 101.2883E</named-content></named-content>, elevation ca 550 m, 27.IX.2017, Zhigang Chen, Yunchun Li, Qingyuan Zhao and Jincheng Liu leg. <bold><italic>Paratypes</italic></bold> 6♂7♀(<named-content xmlns:xlink="http://www.w3.org/1999/xlink" content-type="dwc:institutional_code" xlink:type="simple">IZCAS</named-content>-Ar40932–Ar40944), same data as holotype.</p><fig id="F16" position="float" orientation="portrait"><object-id xmlns:xlink="http://www.w3.org/1999/xlink" content-type="doi" xlink:type="simple">10.3897/zookeys.952.51849.figure16</object-id><object-id xmlns:xlink="http://www.w3.org/1999/xlink" content-type="arpha" xlink:type="simple">D1BCB2DF-DE3C-541E-8881-BA2189CF9931</object-id><label>Figure 16.</label><caption><p>Palp of <italic><tp:taxon-name><tp:taxon-name-part taxon-name-part-type="genus" reg="Synagelides">Synagelides</tp:taxon-name-part> <tp:taxon-name-part taxon-name-part-type="species" reg="platnicki">platnicki</tp:taxon-name-part></tp:taxon-name></italic> sp. nov. <bold>A–C</bold> male holotype; <bold>D–F</bold> retrolateral median apophysis on right palp, male paratype. <bold>A</bold> prolateral <bold>B</bold> retrolateral <bold>C</bold> ventral <bold>D</bold> retrolateral <bold>E</bold> ventral <bold>F</bold> prolateral.</p></caption><graphic xmlns:xlink="http://www.w3.org/1999/xlink" xlink:href="zookeys-952-095-g016.jpg" position="float" orientation="portrait" xlink:type="simple" id="oo_435144.jpg"><uri content-type="original_file" xlink:type="simple">https://binary.pensoft.net/fig/435144</uri></graphic></fig></tp:treatment-sec><tp:treatment-sec sec-type="etymology" id="SECID0ETAAI"><title>Etymology.</title><p>The species is named after the late Norman I. Platnick (1951–2020, see <xref ref-type="bibr" rid="B3">Li 2020b</xref>) to commemorate his immense contribution to arachnology; noun (name) in genitive case.</p></tp:treatment-sec><tp:treatment-sec sec-type="diagnosis" id="SECID0E4AAI"><title>Diagnosis.</title><p><italic><tp:taxon-name><tp:taxon-name-part taxon-name-part-type="genus" reg="Synagelides">Synagelides</tp:taxon-name-part> <tp:taxon-name-part taxon-name-part-type="species" reg="platnicki">platnicki</tp:taxon-name-part></tp:taxon-name></italic> sp. nov. resembles <italic><tp:taxon-name><tp:taxon-name-part taxon-name-part-type="genus" reg="Synagelides">S.</tp:taxon-name-part> <tp:taxon-name-part taxon-name-part-type="species" reg="lushanensis">lushanensis</tp:taxon-name-part></tp:taxon-name></italic> Xie &amp; Yin, 1990 by having the same shaped median apophysis and a coiled embolus but differs by the following: the length of the <abbrev xmlns:xlink="http://www.w3.org/1999/xlink" xlink:title="retrolateral tibial apophysis" id="ABBRID0EZBAI" xlink:type="simple">RTA</abbrev> is four times as long as the length of the cymbium (vs. two times the length in <italic><tp:taxon-name><tp:taxon-name-part taxon-name-part-type="genus" reg="Synagelides">S.</tp:taxon-name-part> <tp:taxon-name-part taxon-name-part-type="species" reg="lushanensis">lushanensis</tp:taxon-name-part></tp:taxon-name></italic>), the dorsal tibial apophysis is absent (vs. present in <italic><tp:taxon-name><tp:taxon-name-part taxon-name-part-type="genus" reg="Synagelides">S.</tp:taxon-name-part> <tp:taxon-name-part taxon-name-part-type="species" reg="lushanensis">lushanensis</tp:taxon-name-part></tp:taxon-name></italic>) and the retrolateral median apophysis is L-shaped in retrolateral view (vs. straight in <italic><tp:taxon-name><tp:taxon-name-part taxon-name-part-type="genus" reg="Synagelides">S.</tp:taxon-name-part> <tp:taxon-name-part taxon-name-part-type="species" reg="lushanensis">lushanensis</tp:taxon-name-part></tp:taxon-name></italic>); in the female, the hood of the epigyne is as long as wide (vs. two times longer than wide in <italic><tp:taxon-name><tp:taxon-name-part taxon-name-part-type="genus" reg="Synagelides">S.</tp:taxon-name-part> <tp:taxon-name-part taxon-name-part-type="species" reg="lushanensis">lushanensis</tp:taxon-name-part></tp:taxon-name></italic>), and the copulatory duct is coiled 360° (vs. S-shaped in <italic><tp:taxon-name><tp:taxon-name-part taxon-name-part-type="genus" reg="Synagelides">S.</tp:taxon-name-part> <tp:taxon-name-part taxon-name-part-type="species" reg="lushanensis">lushanensis</tp:taxon-name-part></tp:taxon-name></italic>).</p></tp:treatment-sec><tp:treatment-sec sec-type="description" id="SECID0EUDAI"><title>Description.</title><p><bold>Male</bold> (Figs <xref ref-type="fig" rid="F16">16</xref>, <xref ref-type="fig" rid="F17">17C, D, F, G</xref>). Total length 3.22. Carapace 1.50 long, 0.99 wide. Abdomen 1.85 long, 0.75 wide. Clypeus 0.03 high. Eye sizes and inter-distances: <abbrev xmlns:xlink="http://www.w3.org/1999/xlink" xlink:title="anterior median eye" id="ABBRID0EEEAI" xlink:type="simple">AME</abbrev> 0.35, <abbrev xmlns:xlink="http://www.w3.org/1999/xlink" xlink:title="anterior lateral eye" id="ABBRID0EIEAI" xlink:type="simple">ALE</abbrev> 0.20, <abbrev xmlns:xlink="http://www.w3.org/1999/xlink" xlink:title="posterior lateral eye" id="ABBRID0EMEAI" xlink:type="simple">PLE</abbrev> 0.19, <abbrev xmlns:xlink="http://www.w3.org/1999/xlink" xlink:title="anterior eye row width" id="ABBRID0EQEAI" xlink:type="simple">AERW</abbrev> 0.98, <abbrev xmlns:xlink="http://www.w3.org/1999/xlink" xlink:title="posterior eye row width" id="ABBRID0EUEAI" xlink:type="simple">PERW</abbrev> 1.03, <abbrev xmlns:xlink="http://www.w3.org/1999/xlink" xlink:title="eye field length" id="ABBRID0EYEAI" xlink:type="simple">EFL</abbrev> 0.90. Legs: I 3.93 (1.18 + 1.02 + 1.00 + 0.44 + 0.29), II 2.14 (0.63 + 0.24 + 0.52 + 0.49 + 0.26), III 2.44 (0.71 + 0.26 + 0.58 + 0.60 + 0.29), IV 3.24 (0.89 + 0.36 + 0.84 + 0.79 + 0.36). Carapace red-brown, widest between coxae II and III, covered with white setae. Clypeus dark brown. Fovea subtriangular. Chelicerae yellow-brown, with two promarginal teeth and one retromarginal tooth. Endites yellow-brown. Sternum brown, covered with thin setae. Femur of leg I red, other femora with black pattern ventrally. Abdomen elongated oval, dorsum with two pairs of white dorso-lateral spots, covered with white setae on the spots and laterally; venter black.</p><p>Palp (Fig. <xref ref-type="fig" rid="F16">16A–F</xref>) femur brown, approximately three times longer than wide, with ventral median apophysis; patella brown, almost as long as wide, with ventral bulge; tibia wider than long, with <abbrev xmlns:xlink="http://www.w3.org/1999/xlink" xlink:title="retrolateral tibial apophysis" id="ABBRID0ECFAI" xlink:type="simple">RTA</abbrev> tapering towards tip, slightly longer than tibia, tip slightly bent ventrally then dorsally; cymbium flattened, widest medially; bulb widest at base; embolus coiled 360°, median apophysis with serrated apophysis, terminus blunt; retrolateral median apophysis L-shaped.</p><p><bold>Female</bold> (Fig. <xref ref-type="fig" rid="F17">17A, B, E</xref>). Total length 3.68. Carapace 1.48 long, 0.98 wide. Abdomen 2.14 long, 1.03 wide. Clypeus 0.02 high. Eye sizes and inter-distances: <abbrev xmlns:xlink="http://www.w3.org/1999/xlink" xlink:title="anterior median eye" id="ABBRID0EOFAI" xlink:type="simple">AME</abbrev> 0.33, <abbrev xmlns:xlink="http://www.w3.org/1999/xlink" xlink:title="anterior lateral eye" id="ABBRID0ESFAI" xlink:type="simple">ALE</abbrev> 0.20, <abbrev xmlns:xlink="http://www.w3.org/1999/xlink" xlink:title="posterior lateral eye" id="ABBRID0EWFAI" xlink:type="simple">PLE</abbrev> 0.20, <abbrev xmlns:xlink="http://www.w3.org/1999/xlink" xlink:title="anterior eye row width" id="ABBRID0E1FAI" xlink:type="simple">AERW</abbrev> 1.03, <abbrev xmlns:xlink="http://www.w3.org/1999/xlink" xlink:title="posterior eye row width" id="ABBRID0E5FAI" xlink:type="simple">PERW</abbrev> 1.03, <abbrev xmlns:xlink="http://www.w3.org/1999/xlink" xlink:title="eye field length" id="ABBRID0ECGAI" xlink:type="simple">EFL</abbrev> 0.85. Legs: I 2.91 (0.88 + 0.69 + 0.70 + 0.37 + 0.27), II 1.99 (0.61 + 0.23 + 0.47 + 0.41 + 0.27), III 2.14 (0.61 + 0.25 + 0.49 + 0.51 + 0.28), IV 2.73 (0.75 + 0.30 + 0.70 + 0.69 + 0.29). Habitus similar to that of male.</p><p>Epigyne (Fig. <xref ref-type="fig" rid="F17">17A, B</xref>) wider than long, with anterior hood, copulatory openings located medially; copulatory ducts visible on epigynal surface, coiled 360°, connecting with anterior edge of spermathecae; spermathecae spherical, touching medially; fertilization ducts originating from the median anterior edge of spermathecae, extending almost transversely.</p></tp:treatment-sec><tp:treatment-sec sec-type="distribution" id="SECID0EMGAI"><title>Distribution.</title><p>Known only from the type locality in Yunnan, China.</p><fig id="F17" position="float" orientation="portrait"><object-id xmlns:xlink="http://www.w3.org/1999/xlink" content-type="doi" xlink:type="simple">10.3897/zookeys.952.51849.figure17</object-id><object-id xmlns:xlink="http://www.w3.org/1999/xlink" content-type="arpha" xlink:type="simple">B61EAE7F-76A8-52B6-AFFB-525998E4194C</object-id><label>Figure 17.</label><caption><p><italic><tp:taxon-name><tp:taxon-name-part taxon-name-part-type="genus" reg="Synagelides">Synagelides</tp:taxon-name-part> <tp:taxon-name-part taxon-name-part-type="species" reg="platnicki">platnicki</tp:taxon-name-part></tp:taxon-name></italic> sp. nov., female paratype and male holotype. <bold>A</bold> epigyne, ventral <bold>B</bold> vulva, dorsal <bold>C</bold> male holotype habitus, dorsal <bold>D</bold> male paratype habitus, lateral <bold>E</bold> female paratype habitus, dorsal <bold>F</bold> dorsal view of chelicerae, paratype male <bold>G</bold> prolateral view of left leg I, male paratype. female.</p></caption><graphic xmlns:xlink="http://www.w3.org/1999/xlink" xlink:href="zookeys-952-095-g017.jpg" position="float" orientation="portrait" xlink:type="simple" id="oo_435145.jpg"><uri content-type="original_file" xlink:type="simple">https://binary.pensoft.net/fig/435145</uri></graphic></fig></tp:treatment-sec><ref-list><ref id="B3"><mixed-citation xmlns:xlink="http://www.w3.org/1999/xlink" xlink:type="simple"><person-group><name name-style="western"><surname>Li</surname><given-names>S</given-names></name></person-group> (<year>2020b</year>) <article-title>Dr. Norman I. Platnick, in memoriam (1951–2020).</article-title><source>Acta Arachnologica Sinica</source><volume>29</volume>(<issue>1</issue>): <fpage>1</fpage>–<lpage>1</lpage>.</mixed-citation></ref></ref-list></tp:taxon-treatment>
